# Supplementary material for: Comparative transcriptome analysis identifies CARM1 and DNMT3A as genes associated with osteoporosis
Source: Sci Rep. 2020 Oct 1;10:16298. doi: 10.1038/s41598-020-72870-2 (PMC7530982; doi:10.1038/s41598-020-72870-2)
Supplement: Supplementary file 3 — Supplementary Information 3. [file 41598_2020_72870_MOESM3_ESM.xls]

## Sheet: Hoja2
Supplemental Table S2. Genes whose expression was significantly different between osteoblasts of Fracture and Control women (six women each).
The Table shows the gene symbol, description, Affymetrix transcript identification (Transcript ID), the fold-change (Fracture/Control) and the P-value (One-way ANOVA, not corrected for multiple testing ) provided by TAC software.
Gene Symbol	Description	Transcript ID	Fold-Change	P-value
			(Fracture vs. Control)	(Fracture vs. Control)
FAM66A; FAM66B	family with sequence similarity 66, member A; family with sequence similarity 66, member B	17065873	4	0.0211
HEY2	hes-related family bHLH transcription factor with YRPW motif 2	17012304	3.4	0.0016
MFAP4	microfibrillar associated protein 4	16842266	3.17	0.0487
IFI44L	interferon-induced protein 44-like	16666485	3.07	0.0131
LOC105377957	uncharacterized LOC105377957	17022834	2.82	0.031
TM4SF20	transmembrane 4 L six family member 20	16909239	2.68	0.0186
PTGER4	prostaglandin E receptor 4 (subtype EP4)	16984287	2.54	0.00000231
SULF2	sulfatase 2	16919962	2.53	0.0041
MAP2K6	mitogen-activated protein kinase kinase 6	16837348	2.47	0.0212
NDNF	neuron-derived neurotrophic factor	16979432	2.42	0.001
SCARNA9	small Cajal body-specific RNA 9	16730104	2.38	0.0212
KAZN	kazrin, periplakin interacting protein	16659501	2.25	0.034
NRG1	neuregulin 1	17067696	2.22	0.0004
SCARNA4	small Cajal body-specific RNA 4	16694359	2.22	0.0373
SNORD62A; SNORD62B	small nucleolar RNA, C/D box 62A; small nucleolar RNA, C/D box 62B	17090566	2.22	0.0194
SNORD62A; SNORD62B	small nucleolar RNA, C/D box 62A; small nucleolar RNA, C/D box 62B	17090564	2.22	0.0194
WFDC1	WAP four-disulfide core domain 1	16821467	2.17	0.0297
DSG2	desmoglein 2	16851768	2.1	0.0129
OLFM2	olfactomedin 2	16868481	2.07	0.0378
ARHGAP28	Rho GTPase activating protein 28	16850724	2.06	0.0491
BCL2	B-cell CLL/lymphoma 2	16855673	2.02	0.02
PDGFD	platelet derived growth factor D	16743816	2.01	0.0252
TMEM255A	transmembrane protein 255A	17113710	2.01	0.0021
USP32P2	ubiquitin specific peptidase 32 pseudogene 2	16842128	1.99	0.0319
FAM13C	family with sequence similarity 13, member C	16714547	1.97	0.0004
PRTG	protogenin	16809659	1.94	0.0003
TSPAN18	tetraspanin 18	16724087	1.94	0.0498
SNAP25	synaptosome associated protein 25kDa	16911418	1.93	0.0114
ECM2	extracellular matrix protein 2, female organ and adipocyte specific	17095899	1.92	0.0246
MIR570	microRNA 570	16949909	1.92	0.0308
TENM2	teneurin transmembrane protein 2	16991948	1.92	0.0419
SNORA14B	small nucleolar RNA, H/ACA box 14B	16700713	1.91	0.0329
CHN1	chimerin 1	16905292	1.89	0.0196
IFI6	interferon, alpha-inducible protein 6	16684080	1.89	0.008
PTPRD	protein tyrosine phosphatase, receptor type, D	17092331	1.89	0.0174
SNORD18C; RPL4	small nucleolar RNA, C/D box 18C; ribosomal protein L4	16810970	1.88	0.0041
P2RX7	purinergic receptor P2X, ligand gated ion channel, 7	16758052	1.85	0.0483
RCAN2	regulator of calcineurin 2	17019698	1.85	0.011
UNC5C	unc-5 netrin receptor C	16978054	1.85	0.0287
IVNS1ABP	influenza virus NS1A binding protein	16697245	1.84	0.0024
DSG3	desmoglein 3	16851749	1.83	0.0031
FRAS1	Fraser extracellular matrix complex subunit 1	16968122	1.83	0.0027
MIR548H2	microRNA 548h-2	16823889	1.81	0.0018
MEGF10	multiple EGF-like-domains 10	16988728	1.8	0.0002
HERC6	HECT and RLD domain containing E3 ubiquitin protein ligase family member 6	16968735	1.79	0.0168
LEF1	lymphoid enhancer-binding factor 1	16978834	1.79	0.0435
COL10A1	collagen, type X, alpha 1	17022929	1.78	0.0198
SLIT2	slit guidance ligand 2	16965377	1.77	0.0066
SCARNA11	small Cajal body-specific RNA 11	16760514	1.76	0.0288
SNORD92	small nucleolar RNA, C/D box 92	16878583	1.74	0.0018
FAM157A	family with sequence similarity 157, member A	16950173	1.73	0.0316
PCDHB13	protocadherin beta 13	16990312	1.73	0.0381
HSPA4L	heat shock 70kDa protein 4-like	16970536	1.72	0.0132
NIPSNAP3B	nipsnap homolog 3B (C. elegans)	17087768	1.72	0.0006
SNORD63	small nucleolar RNA, C/D box 63	17000520	1.72	0.0148
FAM66B	family with sequence similarity 66, member B	17074344	1.71	0.0062
MMP16	matrix metallopeptidase 16 (membrane-inserted)	17078870	1.71	0.0133
PCDHB6	protocadherin beta 6	16990271	1.71	0.0007
CCDC102B	coiled-coil domain containing 102B	16852966	1.7	0.0198
KCNH1	potassium channel, voltage gated eag related subfamily H, member 1	16698949	1.7	0.0256
LOC102723341	uncharacterized LOC102723341	17023319	1.7	0.0021
PM20D2	peptidase M20 domain containing 2	17010941	1.7	0.0015
CH25H	cholesterol 25-hydroxylase	16716371	1.69	0.0474
LOC105377603	uncharacterized LOC105377603	16973149	1.69	0.0154
RSPO3	R-spondin 3	17012392	1.69	0.0134
BACH2	BTB and CNC homology 1, basic leucine zipper transcription factor 2	17021738	1.68	0.0022
HMCN1	hemicentin 1	16675045	1.67	0.0125
PCDHB8	protocadherin beta 8	16990284	1.67	0.0038
SDC2	syndecan 2	17071144	1.67	0.0004
FAM66D	family with sequence similarity 66, member D	17065851	1.66	0.0032
SH3BGR	SH3 domain binding glutamate-rich protein	16922851	1.66	0.0194
SOX4	SRY box 4	17005276	1.66	0.0449
VCAM1	vascular cell adhesion molecule 1	16667702	1.66	0.0136
DDIT3	DNA-damage-inducible transcript 3	16766578	1.65	0.0155
LAMP5	lysosomal-associated membrane protein family, member 5	16911382	1.65	0.029
FOXC1	forkhead box C1	17004208	1.64	0.0026
ZNF561-AS1	ZNF561 antisense RNA 1 (head to head)	16858007	1.64	0.0015
CYFIP2	cytoplasmic FMR1 interacting protein 2	16991527	1.63	0.0052
DMGDH	dimethylglycine dehydrogenase	16997537	1.63	0.0158
CASC15	cancer susceptibility candidate 15 (non-protein coding)	17005281	1.62	0.0072
SCARNA7	small Cajal body-specific RNA 7	16961037	1.62	0.0228
CALCRL	calcitonin receptor like receptor	16906285	1.61	0.0246
CYP39A1	cytochrome P450, family 39, subfamily A, polypeptide 1	17019707	1.61	0.0066
ENPP5	ectonucleotide pyrophosphatase/phosphodiesterase 5 (putative)	17019689	1.61	0.0002
MIR3184	microRNA 3184	16843076	1.61	0.0003
OAS2	2-5-oligoadenylate synthetase 2	16757373	1.61	0.0012
SERINC5	serine incorporator 5	16997615	1.61	0.0293
ZNF608	zinc finger protein 608	16999321	1.6	0.0482
ACKR3	atypical chemokine receptor 3	16892826	1.59	0.0273
HCG27	HLA complex group 27 (non-protein coding)	17006580	1.59	0.0113
LOC100506207	uncharacterized LOC100506207	17004678	1.59	0.0009
IFNGR1	interferon gamma receptor 1	17024144	1.58	0.0161
SCARNA14	small Cajal body-specific RNA 14	16810943	1.58	0.0005
ZNF286A; TBC1D26	zinc finger protein 286A; TBC1 domain family, member 26	16831338	1.58	0.0013
APOC1	apolipoprotein C-I	16863124	1.57	0.0095
C9orf64	chromosome 9 open reading frame 64	17095307	1.57	0.0152
SNORA72	small nucleolar RNA, H/ACA box 72	17079434	1.57	0.0246
ZNF727	zinc finger protein 727	17046407	1.57	0.0109
DAPK1	death-associated protein kinase 1	17086496	1.56	0.0176
HMGCR	3-hydroxy-3-methylglutaryl-CoA reductase	16986249	1.56	0.0297
PDGFRB	platelet-derived growth factor receptor, beta polypeptide	17001578	1.56	0.0269
RRN3P1	RRN3 homolog, RNA polymerase I transcription factor pseudogene 1	16824915	1.56	0.0028
SNORA22	small nucleolar RNA, H/ACA box 22	17046586	1.56	0.0452
JAG1	jagged 1	16917183	1.55	0.0478
MEF2C	myocyte enhancer factor 2C	16997953	1.55	0.0026
PPIC	peptidylprolyl isomerase C (cyclophilin C)	16999245	1.55	0.0031
SPATA13	spermatogenesis associated 13	16773197	1.54	0.0217
ANO5	anoctamin 5	16722890	1.53	0.0117
AVPI1	arginine vasopressin-induced 1	16717235	1.53	0.0103
HOXA13	homeobox A13	17056192	1.53	0.023
MFSD14C; ZNF782	major facilitator superfamily domain containing 14C; zinc finger protein 782	17096274	1.53	0.0034
SLC7A11	solute carrier family 7 (anionic amino acid transporter light chain, xc- system), member 11	16979917	1.53	0.0121
SNORD1B	small nucleolar RNA, C/D box 1B	16838101	1.53	0.0335
TRAJ24	T cell receptor alpha joining 24	16782076	1.53	0.0026
CSPG4P5	chondroitin sulfate proteoglycan 4 pseudogene 5	16812773	1.52	0.033
DHCR24	24-dehydrocholesterol reductase	16687618	1.52	0.0303
GALNT1	polypeptide N-acetylgalactosaminyltransferase 1	16851933	1.52	0.0022
LOC101927414	uncharacterized LOC101927414	16979900	1.52	0.025
POTEC	POTE ankyrin domain family, member C	16854117	1.52	0.0005
SDHAP2; LINC00969	succinate dehydrogenase complex subunit A, flavoprotein pseudogene 2; long intergenic non-protein coding RNA 969	16949882	1.51	0.0151
ZNF557	zinc finger protein 557	16857557	1.51	0.0314
BARX1	BARX homeobox 1	17095991	1.5	0.0446
CASP6	caspase 6	16978959	1.5	0.0207
FAM46A	family with sequence similarity 46, member A	17021092	1.5	0.0102
PLEKHH2	pleckstrin homology domain containing, family H (with MyTH4 domain) member 2	16879500	1.5	0.0162
SNCA	synuclein alpha	16977986	1.5	0.026
ALPK1	alpha kinase 1	16969839	1.49	0.0018
IMPA2	inositol(myo)-1(or 4)-monophosphatase 2	16851026	1.49	0.0179
MCC	mutated in colorectal cancers	16998906	1.49	0.0005
PREX2	phosphatidylinositol-3,4,5-trisphosphate-dependent Rac exchange factor 2	17069728	1.49	0.0078
RAB11FIP2	RAB11 family interacting protein 2 (class I)	16718800	1.49	0.0143
RRM2B	ribonucleotide reductase M2 B (TP53 inducible)	17079808	1.49	0.003
SCARNA8	small Cajal body-specific RNA 8	17092710	1.49	0.0075
TCEA1	transcription elongation factor A (SII), 1	17077222	1.49	0.0022
ANGPT1	angiopoietin 1	17080082	1.48	0.0438
LOC101929140	uncharacterized LOC101929140	16774264	1.48	0.0433
MDM2	MDM2 proto-oncogene	16767332	1.48	0.0044
RNF5P1	ring finger protein 5, E3 ubiquitin protein ligase pseudogene 1	17076481	1.48	0.0285
TMEM9B-AS1	TMEM9B antisense RNA 1	16721759	1.48	0.0127
ZFP1	ZFP1 zinc finger protein	16821056	1.48	0.0244
ZNF334	zinc finger protein 334	16919864	1.48	0.0472
ZNF596	zinc finger protein 596	17065064	1.48	0.035
LOC728752	uncharacterized LOC728752	16861411	1.47	0.0022
SNORA75	small nucleolar RNA, H/ACA box 75	16909520	1.47	0.0426
SNORD59A	small nucleolar RNA, C/D box 59A	16766281	1.47	0.0081
SSU72	SSU72 homolog, RNA polymerase II CTD phosphatase	16657845	1.47	0.0153
ZNF493	zinc finger protein 493	16860183	1.47	0.0309
ALG10	ALG10, alpha-1,2-glucosyltransferase	16749875	1.46	0.026
EFS	embryonal Fyn-associated substrate	16790823	1.46	0.0044
FOLR1	folate receptor 1 (adult)	16728632	1.46	0.0226
GLUD2	glutamate dehydrogenase 2	17106673	1.46	0.0015
NPR3	natriuretic peptide receptor 3	16983765	1.46	0.0242
RPL23AP87	ribosomal protein L23a pseudogene 87	16839184	1.46	0.0201
STAG3L4	stromal antigen 3-like 4 (pseudogene)	17046740	1.46	0.0344
BAG1	BCL2-associated athanogene	17093204	1.45	0.0239
CCL3L1; CCL3L3	chemokine (C-C motif) ligand 3-like 1; chemokine (C-C motif) ligand 3-like 3	16843627	1.45	0.0022
CPSF4	cleavage and polyadenylation specific factor 4	17048923	1.45	0.0169
TBL1X	transducin (beta)-like 1X-linked	17101341	1.45	0.0117
ZNF235	zinc finger protein 235	16873148	1.45	0.0027
LINC00969	long intergenic non-protein coding RNA 969	16949911	1.44	0.0185
PCDHB14	protocadherin beta 14	16990321	1.44	0.0339
SLIT3	slit guidance ligand 3	17002612	1.44	0.0367
ZNF92	zinc finger protein 92	17046547	1.44	0.0038
ZSCAN12P1	zinc finger and SCAN domain containing 12 pseudogene 1	17005894	1.44	0.0069
ADAMTS5	ADAM metallopeptidase with thrombospondin type 1 motif 5	16924620	1.43	0.0498
ANAPC16	anaphase promoting complex subunit 16	16705942	1.43	0.0251
ANKFN1	ankyrin-repeat and fibronectin type III domain containing 1	16836292	1.43	0.0139
COL3A1; MIR3606	collagen, type III, alpha 1; microRNA 3606	16888610	1.43	0.0072
COMMD3-BMI1; BMI1; COMMD3	COMMD3-BMI1 readthrough; BMI1 proto-oncogene, polycomb ring finger; COMM domain containing 3	16703114	1.43	0.0208
CXCL8	chemokine (C-X-C motif) ligand 8	16967771	1.43	0.0312
LOC646743	uncharacterized LOC646743	16902836	1.43	0.0457
MIR4804	microRNA 4804	16986031	1.43	0.0185
OSER1	oxidative stress responsive serine-rich 1	16919408	1.43	0.0285
SNORD18A; RPL4	small nucleolar RNA, C/D box 18A; ribosomal protein L4	16810976	1.43	0.0116
SPATA18	spermatogenesis associated 18	16966685	1.43	0.033
TIMP4	TIMP metallopeptidase inhibitor 4	16950825	1.43	0.0125
ACAT2	acetyl-CoA acetyltransferase 2	17014309	1.42	0.0395
ARHGAP42	Rho GTPase activating protein 42	16730429	1.42	0.043
COIL	coilin	16846928	1.42	0.0012
JAKMIP2	janus kinase and microtubule interacting protein 2	17001324	1.42	0.0488
PDCL3P4	phosducin-like 3 pseudogene 4	16943433	1.42	0.0422
SNORA33	small nucleolar RNA, H/ACA box 33	17012711	1.42	0.0314
SNORD117	small nucleolar RNA, C/D box 117	17017219	1.42	0.0299
SYNE4	spectrin repeat containing, nuclear envelope family member 4	16871553	1.42	0.0092
ARL4C	ADP-ribosylation factor like GTPase 4C	16909724	1.41	0.0232
DBT	dihydrolipoamide branched chain transacylase E2	16690103	1.41	0.0027
DPH6-AS1	DPH6 antisense RNA 1 (head to head)	16799146	1.41	0.0409
FADS1	fatty acid desaturase 1	16739132	1.41	0.0311
IDH1	isocitrate dehydrogenase 1 (NADP+)	16907758	1.41	0.0331
MERTK	MER proto-oncogene, tyrosine kinase	16884372	1.41	0.0272
MPND	MPN domain containing	16857177	1.41	0.0015
MTX3	metaxin 3	16997591	1.41	0.026
NACA2	nascent polypeptide-associated complex alpha subunit 2	16847429	1.41	0.0115
SNORD71	small nucleolar RNA, C/D box 71	16828108	1.41	0.0128
TUBE1	tubulin, epsilon 1	17022736	1.41	0.0052
ACACB	acetyl-CoA carboxylase beta	16756649	1.4	0.0448
KIAA1217	KIAA1217	16703251	1.4	0.0195
KRTAP10-10	keratin associated protein 10-10	16923663	1.4	0.0408
PPP1R14C	protein phosphatase 1, regulatory (inhibitor) subunit 14C	17013664	1.4	0.0275
SORBS2	sorbin and SH3 domain containing 2	16982183	1.4	0.0016
TLE4	transducin-like enhancer of split 4	17086208	1.4	0.023
CXCL16	chemokine (C-X-C motif) ligand 16	16840113	1.39	0.0069
IPP	intracisternal A particle-promoted polypeptide	16686538	1.39	0.0117
JAK2	Janus kinase 2	17083319	1.39	0.0389
LINC00965	long intergenic non-protein coding RNA 965	17074342	1.39	0.0052
LOC105369812	uncharacterized LOC105369812	16753743	1.39	0.0378
MIR2392	microRNA 2392	16788518	1.39	0.0432
NFKBIZ	nuclear factor of kappa light polypeptide gene enhancer in B-cells inhibitor, zeta	16943467	1.39	0.0231
SETBP1	SET binding protein 1	16852132	1.39	0.0441
ASTE1	asteroid homolog 1 (Drosophila)	16959148	1.38	0.0361
EPDR1	ependymin related 1	17045291	1.38	0.0153
ERI2	ERI1 exoribonuclease family member 2	16824690	1.38	0.0087
KIAA1644	KIAA1644	16935905	1.38	0.0287
KIT	v-kit Hardy-Zuckerman 4 feline sarcoma viral oncogene homolog	16966855	1.38	0.0339
LOC105378775	cell death regulator Aven-like	16688214	1.38	0.0381
NSUN6	NOP2/Sun domain family, member 6	16712323	1.38	0.0227
PMP22	peripheral myelin protein 22	16841561	1.38	0.0177
RNF144B	ring finger protein 144B	17005197	1.38	0.0475
SNORA47	small nucleolar RNA, H/ACA box 47	16997399	1.38	0.039
SPIDR	scaffolding protein involved in DNA repair	17082962	1.38	0.0126
ZNF589	zinc finger protein 589	16940451	1.38	0.0311
AARS	alanyl-tRNA synthetase	16827764	1.37	0.0097
BCKDHA	branched chain keto acid dehydrogenase E1, alpha polypeptide	16862504	1.37	0.0089
BNC1	basonuclin 1	16812746	1.37	0.0343
CFL1P1	cofilin 1 (non-muscle) pseudogene 1	16707026	1.37	0.018
GTF2IP20	general transcription factor IIi pseudogene 20	16699780	1.37	0.0061
GTF2IRD2; GTF2IRD2B	GTF2I repeat domain containing 2; GTF2I repeat domain containing 2B	17058672	1.37	0.0496
HOMER2	homer scaffolding protein 2	16812685	1.37	0.0117
IRS1	insulin receptor substrate 1	16909165	1.37	0.0126
LOC100652999	uncharacterized LOC100652999	16751881	1.37	0.0339
PIGC	phosphatidylinositol glycan anchor biosynthesis class C	16696395	1.37	0.0465
SLC13A3	solute carrier family 13 (sodium-dependent dicarboxylate transporter), member 3	16919879	1.37	0.0407
TACR3	tachykinin receptor 3	16978631	1.37	0.0068
TMEM54	transmembrane protein 54	16684800	1.37	0.0109
ZNF233	zinc finger protein 233	16862974	1.37	0.0323
DIS3L	DIS3 like exosome 3-5 exoribonuclease	16802162	1.36	0.0407
DNAJC30	DnaJ (Hsp40) homolog, subfamily C, member 30	17058551	1.36	0.039
LOC105375566	uncharacterized LOC105375566	17064282	1.36	0.0102
LUM	lumican	16768406	1.36	0.0202
LYRM7	LYR motif containing 7	16988921	1.36	0.0218
MKRN1	makorin ring finger protein 1	17063575	1.36	0.0211
MTIF2	mitochondrial translational initiation factor 2	16897693	1.36	0.0349
OIP5-AS1	OIP5 antisense RNA 1	16799776	1.36	0.0019
SNORA8; TAF1D	small nucleolar RNA, H/ACA box 8; TATA box binding protein associated factor 1D	16743322	1.36	0.0199
SNORD12B	small nucleolar RNA, C/D box 12B	16914743	1.36	0.0379
TIGD2	tigger transposable element derived 2	16968848	1.36	0.0432
WDR63	WD repeat domain 63	16666694	1.36	0.0421
GAP43	growth associated protein 43	16944251	1.35	0.0164
GPM6B	glycoprotein M6B	17109170	1.35	0.0111
HOXA11-AS	HOXA11 antisense RNA	17044521	1.35	0.0326
MDM2	MDM2 proto-oncogene, E3 ubiquitin protein ligase	16753853	1.35	0.0408
MSMO1	methylsterol monooxygenase 1	16972155	1.35	0.0375
THAP9	THAP domain containing 9	16968389	1.35	0.0012
UGDH-AS1	UGDH antisense RNA 1	16966154	1.35	0.0134
ARMCX2	armadillo repeat containing, X-linked 2	17112799	1.34	0.0018
BMP8B	bone morphogenetic protein 8b	16685729	1.34	0.0293
CYP51A1; LRRD1	cytochrome P450, family 51, subfamily A, polypeptide 1; leucine-rich repeats and death domain containing 1	17059628	1.34	0.0185
FAM171A2	family with sequence similarity 171, member A2	16845671	1.34	0.0441
GARNL3	GTPase activating Rap/RanGAP domain-like 3	17089233	1.34	0.0131
LINC00339	long intergenic non-protein coding RNA 339	16660497	1.34	0.0483
LOC101929461	uncharacterized LOC101929461	16886854	1.34	0.0355
PRKX	protein kinase, X-linked	17108827	1.34	0.0046
SARS	seryl-tRNA synthetase	16668150	1.34	0.0167
SNORA2C; MIR1291	small nucleolar RNA, H/ACA box 2C; microRNA 1291	16763964	1.34	0.0338
SNORD72	small nucleolar RNA, C/D box 72	16995717	1.34	0.0416
WARS	tryptophanyl-tRNA synthetase	16796694	1.34	0.035
ZBTB10	zinc finger and BTB domain containing 10	17070273	1.34	0.009
ZNF699	zinc finger protein 699	16868361	1.34	0.0326
ZNF768	zinc finger protein 768	16825813	1.34	0.0093
ANKRA2	ankyrin repeat, family A (RFXANK-like), 2	16997155	1.33	0.0455
CAB39L	calcium binding protein 39-like	16779059	1.33	0.0096
CCDC134	coiled-coil domain containing 134	16930758	1.33	0.0049
CENPP	centromere protein P	17086784	1.33	0.0291
CKM	creatine kinase, muscle	16873258	1.33	0.045
FAM66C	family with sequence similarity 66, member C	16747917	1.33	0.019
HIST1H4F	histone cluster 1, H4f	17005596	1.33	0.0276
LOC101927435	uncharacterized LOC101927435	16710661	1.33	0.007
LOC102724596	uncharacterized LOC102724596	16835586	1.33	0.0033
MAFTRR	MAF transcriptional regulator RNA	16828588	1.33	0.009
MIR1321	microRNA 1321	17105179	1.33	0.0493
MTO1	mitochondrial tRNA translation optimization 1	17010316	1.33	0.0178
PARP9	poly(ADP-ribose) polymerase family member 9	16958124	1.33	0.0408
PPP1R8	protein phosphatase 1, regulatory subunit 8	16661477	1.33	0.0075
QRSL1	glutaminyl-tRNA synthase (glutamine-hydrolyzing)-like 1	17011340	1.33	0.0222
SLC3A2	solute carrier family 3 (amino acid transporter heavy chain), member 2	16725984	1.33	0.0137
SMIM8	small integral membrane protein 8	17010809	1.33	0.0458
TBC1D30	TBC1 domain family, member 30	16753550	1.33	0.0005
TCEAL7	transcription elongation factor A (SII)-like 7	17105699	1.33	0.0479
ZNF383	zinc finger protein 383	16861510	1.33	0.0238
ZNF462	zinc finger protein 462	17087900	1.33	0.0208
ZNF829	zinc finger protein 829	16871740	1.33	0.0228
ARL13B	ADP-ribosylation factor like GTPase 13B	16942991	1.32	0.0334
CADM3	cell adhesion molecule 3	16672412	1.32	0.0142
DUSP19	dual specificity phosphatase 19	16888405	1.32	0.0178
EML4	echinoderm microtubule associated protein like 4	16879408	1.32	0.0327
HOXB5	homeobox B5	16846254	1.32	0.0127
KCNMB2-AS1	KCNMB2 antisense RNA 1	16961758	1.32	0.005
LARS2	leucyl-tRNA synthetase 2, mitochondrial	16940065	1.32	0.0146
LOC102724216	uncharacterized LOC102724216	17084380	1.32	0.0181
LOC105373979	uncharacterized LOC105373979	16910555	1.32	0.0055
LOC105378853; LOC149351	uncharacterized LOC105378853; uncharacterized LOC149351	16689465	1.32	0.0042
LOC150776	sphingomyelin phosphodiesterase 4, neutral membrane (neutral sphingomyelinase-3) pseudogene	16885736	1.32	0.0204
MC1R	melanocortin 1 receptor (alpha melanocyte stimulating hormone receptor)	16822150	1.32	0.0214
MTPAP	mitochondrial poly(A) polymerase	16712960	1.32	0.0332
NDUFS4	NADH dehydrogenase (ubiquinone) Fe-S protein 4, 18kDa (NADH-coenzyme Q reductase)	16984741	1.32	0.0051
POU6F1	POU class 6 homeobox 1	16764706	1.32	0.0405
TRIM4	tripartite motif containing 4	17060360	1.32	0.0495
WDR89	WD repeat domain 89	16793741	1.32	0.032
ZNF24	zinc finger protein 24	16854683	1.32	0.0362
ADAM30	ADAM metallopeptidase domain 30	16691662	1.31	0.0017
BTG1; LINC01619	B-cell translocation gene 1, anti-proliferative; long intergenic non-protein coding RNA 1619	16768438	1.31	0.0058
CAMK1D	calcium/calmodulin-dependent protein kinase ID	16702524	1.31	0.0328
CEPT1	choline/ethanolamine phosphotransferase 1	16668603	1.31	0.012
CGRRF1	cell growth regulator with ring finger domain 1	16784317	1.31	0.0049
LIN7A	lin-7 homolog A (C. elegans)	16767991	1.31	0.0274
LOC105370774	uncharacterized LOC105370774	16799259	1.31	0.0119
LOC105375355	uroplakin-3b	17047574	1.31	0.0064
PPIP5K1	diphosphoinositol pentakisphosphate kinase 1	16808324	1.31	0.0378
PPP2R2B	protein phosphatase 2, regulatory subunit B, beta	17001258	1.31	0.0034
SMO	smoothened, frizzled class receptor	17051392	1.31	0.0217
TASP1	taspase 1	16917291	1.31	0.0011
THRB	thyroid hormone receptor, beta	16951567	1.31	0.0014
ZNF736	zinc finger protein 736	17046433	1.31	0.0173
ZNHIT6	zinc finger, HIT-type containing 6	16689098	1.31	0.0377
CLYBL	citrate lyase beta like	16776100	1.3	0.0112
CSPG4P1Y; DNM1P24	chondroitin sulfate proteoglycan 4 pseudogene 1, Y-linked; dynamin 1 pseudogene 24	17117337	1.3	0.0099
CSPG4P1Y; DNM1P24	chondroitin sulfate proteoglycan 4 pseudogene 1, Y-linked; dynamin 1 pseudogene 24	17116641	1.3	0.0099
CTNNB1	catenin (cadherin-associated protein), beta 1	16939558	1.3	0.007
FAM179B	family with sequence similarity 179, member B	16783773	1.3	0.0303
HLA-DPB1	major histocompatibility complex, class II, DP beta 1	17007352	1.3	0.0448
IFRD1; LSMEM1	interferon-related developmental regulator 1; leucine-rich single-pass membrane protein 1	17050381	1.3	0.0158
IGKV1-12; IGKV1D-12	immunoglobulin kappa variable 1-12; immunoglobulin kappa variable 1D-12	16900124	1.3	0.0284
LOC105369743	uncharacterized LOC105369743	16763470	1.3	0.0398
LOC646652	integral membrane glycoprotein-like	16983843	1.3	0.01
MKX	mohawk homeobox	16712773	1.3	0.0196
MTMR8	myotubularin related protein 8	17111656	1.3	0.0194
NR1D2	nuclear receptor subfamily 1, group D, member 2	16938378	1.3	0.034
PF4	platelet factor 4	16976815	1.3	0.016
PMS2P4	PMS1 homolog 2, mismatch repair system component pseudogene 4	17058261	1.3	0.0179
PSAT1	phosphoserine aminotransferase 1	17086193	1.3	0.025
RAD1	RAD1 checkpoint DNA exonuclease	16995140	1.3	0.0036
RIMS3	regulating synaptic membrane exocytosis 3	16685851	1.3	0.0142
SLC38A3	solute carrier family 38, member 3	16940965	1.3	0.0073
SYN2	synapsin II	16937725	1.3	0.0105
TPD52L1	tumor protein D52-like 1	17012281	1.3	0.0306
TSEN2	TSEN2 tRNA splicing endonuclease subunit	16937766	1.3	0.0047
UFSP2	UFM1-specific peptidase 2	16982124	1.3	0.0325
ABAT	4-aminobutyrate aminotransferase	16815735	1.29	0.022
C11orf63	chromosome 11 open reading frame 63	16732716	1.29	0.0145
CDNF	cerebral dopamine neurotrophic factor	16711987	1.29	0.0169
COL5A3	collagen, type V, alpha 3	16868489	1.29	0.0165
COMMD2	COMM domain containing 2	16960399	1.29	0.0043
DRAM2	DNA-damage regulated autophagy modulator 2	16690769	1.29	0.0387
EDDM3B	epididymal protein 3B	16781587	1.29	0.0166
EIF2B1	eukaryotic translation initiation factor 2B, subunit 1 alpha, 26kDa	16772023	1.29	0.0479
ELMOD2	ELMO/CED-12 domain containing 2	16970937	1.29	0.0471
EPB41L5	erythrocyte membrane protein band 4.1 like 5	16885080	1.29	0.0224
FKBP1AP1	FK506 binding protein 1A pseudogene 1	16876024	1.29	0.0426
GTF2I; GTF2IP1	general transcription factor IIi; general transcription factor IIi pseudogene 1	17047176	1.29	0.0171
KLHL2	kelch-like family member 2	16972129	1.29	0.0198
LRRC37A3	leucine rich repeat containing 37, member A3	16847897	1.29	0.0128
NUDT9P1	nudix hydrolase 9 pseudogene 1	16716499	1.29	0.0048
PTK6	protein tyrosine kinase 6	16921268	1.29	0.0181
PYCR2	pyrroline-5-carboxylate reductase family, member 2	16699983	1.29	0.0429
SEPT4; C17orf47	septin 4; chromosome 17 open reading frame 47	16847137	1.29	0.0486
SLC22A15	solute carrier family 22, member 15	16669087	1.29	0.0386
UBE3D	ubiquitin protein ligase E3D	17021167	1.29	0.0121
USP8	ubiquitin specific peptidase 8	16809116	1.29	0.0048
ZCWPW1	zinc finger, CW type with PWWP domain 1	17060556	1.29	0.044
ZFP28	ZFP28 zinc finger protein	16865925	1.29	0.0029
ZNF681	zinc finger protein 681	16870984	1.29	0.0395
ZSCAN29	zinc finger and SCAN domain containing 29	16808101	1.29	0.0117
ACOT2	acyl-CoA thioesterase 2	16786255	1.28	0.0224
C16orf52	chromosome 16 open reading frame 52	16816756	1.28	0.0182
CCDC174	coiled-coil domain containing 174	16937966	1.28	0.0443
DNAJC12	DnaJ (Hsp40) homolog, subfamily C, member 12	16714880	1.28	0.0228
FOXN3-AS1	FOXN3 antisense RNA 1	16787352	1.28	0.0303
GMNC	geminin coiled-coil domain containing	16962689	1.28	0.0477
GXYLT2	glucoside xylosyltransferase 2	16942648	1.28	0.0375
HSD3BP4	hydroxy-delta-5-steroid dehydrogenase, 3 beta, pseudogene 4	16669384	1.28	0.0467
KMT5B	lysine (K)-specific methyltransferase 5B	16741223	1.28	0.0261
LOC102723716	uncharacterized LOC102723716	17076412	1.28	0.0252
LOC105373429	uncharacterized LOC105373429	16877163	1.28	0.0319
MYNN	myoneurin	16947796	1.28	0.0152
NUBPL	nucleotide binding protein-like	16783177	1.28	0.0253
PCDHB15	protocadherin beta 15	16990331	1.28	0.0478
PHF10	PHD finger protein 10	17025937	1.28	0.0068
PIK3CD-AS2	PIK3CD antisense RNA 2	16681473	1.28	0.0098
PRL	prolactin	17016089	1.28	0.0478
RASGEF1B	RasGEF domain family member 1B	16977309	1.28	0.0273
SPATS2L	spermatogenesis associated, serine-rich 2-like	16889218	1.28	0.0089
STX18-AS1	STX18 antisense RNA 1 (head to head)	16964567	1.28	0.0235
TRMO	tRNA methyltransferase O	17096397	1.28	0.049
VPS11	vacuolar protein sorting 11 homolog (S. cerevisiae)	16732109	1.28	0.0118
VWA8	von Willebrand factor A domain containing 8	16778493	1.28	0.0237
ANGEL1	angel homolog 1 (Drosophila)	16795017	1.27	0.0059
CAMK2A	calcium/calmodulin-dependent protein kinase II alpha	17001617	1.27	0.0103
CRBN	cereblon	16950238	1.27	0.0278
DUSP10	dual specificity phosphatase 10	16699533	1.27	0.0198
FAM227A	family with sequence similarity 227, member A	16935090	1.27	0.0211
GIN1	gypsy retrotransposon integrase 1	16998594	1.27	0.0406
GRIK3	glutamate receptor, ionotropic, kainate 3	16685330	1.27	0.0379
GUCA2B	guanylate cyclase activator 2B (uroguanylin)	16663218	1.27	0.0271
LINC00950	long intergenic non-protein coding RNA 950	17084817	1.27	0.0293
MAGEB2	MAGE family member B2	17102327	1.27	0.0155
MARCKS	myristoylated alanine-rich protein kinase C substrate	17011832	1.27	0.0256
MSANTD4	Myb/SANT-like DNA-binding domain containing 4 with coiled-coils	16743943	1.27	0.0049
NUCKS1	nuclear casein kinase and cyclin dependent kinase substrate 1	16676515	1.27	0.0117
OVCH1-AS1	OVCH1 antisense RNA 1	16749607	1.27	0.0205
PCDHB9	protocadherin beta 9	16990292	1.27	0.022
PCID2	PCI domain containing 2	16781187	1.27	0.0212
QRICH2	glutamine rich 2	16849172	1.27	0.0345
RMND5A	required for meiotic nuclear division 5 homolog A	16882478	1.27	0.0169
SLC16A6	solute carrier family 16, member 6	16848070	1.27	0.021
SPPL2B	signal peptide peptidase like 2B	16856765	1.27	0.0454
TAMM41	TAM41 mitochondrial translocator assembly and maintenance homolog	16950797	1.27	0.0056
TSHR	thyroid stimulating hormone receptor	16787068	1.27	0.0137
XPOT	exportin, tRNA	16753465	1.27	0.0393
ZNF347	zinc finger protein 347	16875166	1.27	0.027
ZNF397	zinc finger protein 397	16851914	1.27	0.0073
ZNF585B	zinc finger protein 585B	16871765	1.27	0.0181
ZSCAN16-AS1	ZSCAN16 antisense RNA 1	17016525	1.27	0.0097
ARID3C	AT rich interactive domain 3C (BRIGHT-like)	17093498	1.26	0.0322
ATAD1	ATPase family, AAA domain containing 1	16716302	1.26	0.0025
BAZ1A	bromodomain adjacent to zinc finger domain 1A	16783306	1.26	0.0075
CLCN6	chloride channel, voltage-sensitive 6	16659102	1.26	0.0455
CPEB1	cytoplasmic polyadenylation element binding protein 1	16812598	1.26	0.0122
DHRS12	dehydrogenase/reductase (SDR family) member 12	16779283	1.26	0.0319
HNRNPA0	heterogeneous nuclear ribonucleoprotein A0	17000294	1.26	0.0369
ITGA9-AS1	ITGA9 antisense RNA 1	16952202	1.26	0.0126
LBH	limb bud and heart development	16878676	1.26	0.0468
LINC00083	long intergenic non-protein coding RNA 83	17117451	1.26	0.0133
LINC00271	long intergenic non-protein coding RNA 271	17012848	1.26	0.0036
LOC101929771	uncharacterized LOC101929771	16699545	1.26	0.0395
LOC102723341	uncharacterized LOC102723341	17023323	1.26	0.0177
LOC102724624	uncharacterized protein ENSP00000382042-like	16832015	1.26	0.0434
LOC105377989; LOC105377990	uncharacterized LOC105377989; uncharacterized LOC105377990	17023340	1.26	0.0106
LRIF1	ligand dependent nuclear receptor interacting factor 1	16690760	1.26	0.0408
MBL1P; BMS1P21	mannose-binding lectin (protein A) 1, pseudogene; BMS1 ribosome biogenesis factor pseudogene 21	16706577	1.26	0.0129
MIR1179	microRNA 1179	16804474	1.26	0.03
PGM5P4-AS1	PGM5P4 antisense RNA 1	16902037	1.26	0.0055
RBMS3-AS3	RBMS3 antisense RNA 3	16951845	1.26	0.0215
RPUSD2	RNA pseudouridylate synthase domain containing 2	16799590	1.26	0.0315
SMG8	SMG8 nonsense mediated mRNA decay factor	16836504	1.26	0.0086
SNORD1A; SNHG16	small nucleolar RNA, C/D box 1A; small nucleolar RNA host gene 16	16838103	1.26	0.0254
STAG2	stromal antigen 2	17106739	1.26	0.0475
TRIM16	tripartite motif containing 16	16841662	1.26	0.0154
ARAP1-AS2	ARAP1 antisense RNA 2	16728724	1.25	0.0229
ARG2	arginase 2	16785696	1.25	0.0418
BEX4	brain expressed X-linked 4	17105694	1.25	0.0177
C1GALT1C1L	C1GALT1-specific chaperone 1 like	16897033	1.25	0.0285
CNOT10	CCR4-NOT transcription complex subunit 10	16938667	1.25	0.0355
ETV3	ets variant 3	16694869	1.25	0.0402
FAM209A	family with sequence similarity 209, member A	16915064	1.25	0.0415
FKBP7	FK506 binding protein 7	16905590	1.25	0.0198
HSDL1	hydroxysteroid dehydrogenase like 1	16828762	1.25	0.009
KIF13B	kinesin family member 13B	17075922	1.25	0.0057
LOC105379555	uncharacterized LOC105379555	16679907	1.25	0.0441
MID1	midline 1	17109042	1.25	0.0132
MIR4441	microRNA 4441	16910070	1.25	0.0374
MXD1	MAX dimerization protein 1	16881138	1.25	0.05
THRA; NR1D1	thyroid hormone receptor, alpha; nuclear receptor subfamily 1, group D, member 1	16833965	1.25	0.0137
TRERNA1	translation regulatory long non-coding RNA 1	16920198	1.25	0.018
UHRF1BP1	UHRF1 binding protein 1	17007673	1.25	0.0478
WBP4	WW domain binding protein 4	16774252	1.25	0.0358
YY2	YY2 transcription factor	17102032	1.25	0.0497
ZNF630	zinc finger protein 630	17110527	1.25	0.0118
ASNS	asparagine synthetase (glutamine-hydrolyzing)	17060061	1.24	0.0487
C11orf70	chromosome 11 open reading frame 70	16730487	1.24	0.0041
CA5B	carbonic anhydrase VB, mitochondrial	17101737	1.24	0.0116
CFAP70	cilia and flagella associated protein 70	16715434	1.24	0.0477
CTCF	CCCTC-binding factor (zinc finger protein)	16820193	1.24	0.0381
ERICH2	glutamate rich 2	16887484	1.24	0.0314
FAM220A	family with sequence similarity 220, member A	17055006	1.24	0.0073
GK3P	glycerol kinase 3 pseudogene	16981168	1.24	0.0325
GOLGA8EP; GOLGA8DP	golgin A8 family, member E, pseudogene; golgin A8 family, member D, pseudogene	16797873	1.24	0.0477
GOLT1A	golgi transport 1A	16698304	1.24	0.031
JPH3	junctophilin 3	16821721	1.24	0.019
KCTD18	potassium channel tetramerization domain containing 18	16907104	1.24	0.0288
LOC100506083	uncharacterized LOC100506083	16827787	1.24	0.0174
LOC105370550	uncharacterized LOC105370550	16794243	1.24	0.0398
LOH12CR2	loss of heterozygosity, 12, chromosomal region 2 (non-protein coding)	16761628	1.24	0.005
MIR890	microRNA 890	17114764	1.24	0.0421
OBSCN	obscurin, cytoskeletal calmodulin and titin-interacting RhoGEF	16678489	1.24	0.0046
PHOX2B	paired-like homeobox 2b	16975471	1.24	0.0417
PMS2P3	PMS1 homolog 2, mismatch repair system component pseudogene 3	17058815	1.24	0.017
PPP1R17	protein phosphatase 1, regulatory subunit 17	17044956	1.24	0.0478
PYGL	phosphorylase, glycogen, liver	16792859	1.24	0.0386
SFTPA2; SFTPA1	surfactant protein A2; surfactant protein A1	16715978	1.24	0.0207
TBX18	T-box 18	17021323	1.24	0.0117
THAP3	THAP domain containing, apoptosis associated protein 3	16658457	1.24	0.0202
ZDHHC15	zinc finger, DHHC-type containing 15	17112235	1.24	0.0463
ZFYVE26	zinc finger, FYVE domain containing 26	16794084	1.24	0.0374
ZNF460	zinc finger protein 460	16865992	1.24	0.037
ACTR10	actin-related protein 10 homolog (S. cerevisiae)	16784617	1.23	0.0072
AOC2	amine oxidase, copper containing 2 (retina-specific)	16834508	1.23	0.0468
BBC3	BCL2 binding component 3	16873675	1.23	0.009
BMPR1B	bone morphogenetic protein receptor type IB	16969051	1.23	0.0301
CFHR2	complement factor H-related 2	16675472	1.23	0.0122
CHRNB1; FGF11	cholinergic receptor, nicotinic beta 1; fibroblast growth factor 11	16830469	1.23	0.0079
CIRBP	cold inducible RNA binding protein	16856494	1.23	0.0039
CPO	carboxypeptidase O	16890030	1.23	0.0033
FBXO36	F-box protein 36	16891820	1.23	0.0333
HOPX	HOP homeobox	16976177	1.23	0.0396
IARS	isoleucyl-tRNA synthetase	17095775	1.23	0.0312
IGHM; IGHV4-31	immunoglobulin heavy constant mu; immunoglobulin heavy variable 4-31	16797447	1.23	0.0378
IRF2BP1	interferon regulatory factor 2 binding protein 1	16873483	1.23	0.0429
LOC101927045	uncharacterized LOC101927045	16782889	1.23	0.0458
LOC101928387	uncharacterized LOC101928387	16748965	1.23	0.0083
LOC101929572	uncharacterized LOC101929572	16789827	1.23	0.0188
LOC102724050	uncharacterized LOC102724050	16752053	1.23	0.037
LOC105373098	uncharacterized LOC105373098	16936640	1.23	0.0382
LOC105379689	F-box only protein 25-like	16679961	1.23	0.0046
LOC106699570	uncharacterized LOC106699570	16819868	1.23	0.0186
MIR2117	microRNA 2117	16834628	1.23	0.0421
NOL11	nucleolar protein 11	16837205	1.23	0.0402
PLEKHF2	pleckstrin homology domain containing, family F (with FYVE domain) member 2	17071086	1.23	0.0349
POGLUT1	protein O-glucosyltransferase 1	16944363	1.23	0.0372
PPIP5K1	diphosphoinositol pentakisphosphate kinase 1	16808328	1.23	0.0412
QIQN5815	uncharacterized LOC100129033	17118152	1.23	0.0277
RASL10B	RAS-like, family 10, member B	16833373	1.23	0.0258
RNF13	ring finger protein 13	16946841	1.23	0.037
SAMHD1	SAM domain and HD domain 1	16919022	1.23	0.028
SNORD13P1	small nucleolar RNA, C/D box 13 pseudogene 1	16935551	1.23	0.0292
SPATA45	spermatogenesis associated 45	16699124	1.23	0.0376
TYW1B	tRNA-yW synthesizing protein 1 homolog B (S. cerevisiae)	17058335	1.23	0.0098
UCK1	uridine-cytidine kinase 1	17099192	1.23	0.0419
ZAR1	zygote arrest 1	16966588	1.23	0.0201
ASCC1	activating signal cointegrator 1 complex subunit 1	16715287	1.22	0.0041
C18orf42	chromosome 18 open reading frame 42	16853619	1.22	0.0212
CACNG2	calcium channel, voltage-dependent, gamma subunit 2	16934618	1.22	0.0447
CCDC121	coiled-coil domain containing 121	16895954	1.22	0.0215
DCUN1D1	DCN1, defective in cullin neddylation 1, domain containing 1	16961974	1.22	0.0431
DDX39A	DEAD (Asp-Glu-Ala-Asp) box polypeptide 39A	16869624	1.22	0.0389
DNAH10OS	dynein, axonemal, heavy chain 10 opposite strand	16772061	1.22	0.0272
EFHC2	EF-hand domain (C-terminal) containing 2	17110322	1.22	0.0144
FOSL2	FOS-like antigen 2	16878443	1.22	0.0324
HELB	helicase (DNA) B	16753689	1.22	0.0307
KRBOX1	KRAB box domain containing 1	16939768	1.22	0.037
LHX4-AS1; ACBD6	LHX4 antisense RNA 1; acyl-CoA binding domain containing 6	16696895	1.22	0.0477
LOC101927575	uncharacterized LOC101927575	17086361	1.22	0.0398
LOC105376223	uncharacterized LOC105376223	17088296	1.22	0.0268
LOC105377341; LOC105377342	uncharacterized LOC105377341; uncharacterized LOC105377342	16969123	1.22	0.0233
METTL1	methyltransferase like 1	16766719	1.22	0.0326
MIR4445	microRNA 4445	16943756	1.22	0.0393
MIR873	microRNA 873	17093076	1.22	0.0452
MLH1	mutL homolog 1	16938899	1.22	0.0121
MTHFSD	methenyltetrahydrofolate synthetase domain containing	16828980	1.22	0.0226
PARG; PARGP1	poly (ADP-ribose) glycohydrolase; poly (ADP-ribose) glycohydrolase pseudogene 1	16714200	1.22	0.0319
PGBD1	piggyBac transposable element derived 1	17005945	1.22	0.0384
PRPSAP2	phosphoribosyl pyrophosphate synthetase-associated protein 2	16831958	1.22	0.0148
PTPRK	protein tyrosine phosphatase, receptor type, K	17023414	1.22	0.047
RIOK1	RIO kinase 1	17004582	1.22	0.0266
RRP9	ribosomal RNA processing 9, small subunit (SSU) processome component, homolog (yeast)	16954623	1.22	0.0037
SNRPC	small nuclear ribonucleoprotein polypeptide C	17007661	1.22	0.0108
TBCCD1	TBCC domain containing 1	16962467	1.22	0.0265
TBCEL	tubulin folding cofactor E-like	16732520	1.22	0.0107
TUB	tubby bipartite transcription factor	16721684	1.22	0.0283
TULP4	tubby like protein 4	17014166	1.22	0.0318
ZBED1; DHRSX	zinc finger, BED-type containing 1; dehydrogenase/reductase (SDR family) X-linked	17116748	1.22	0.0282
ZSCAN32	zinc finger and SCAN domain containing 32	16823338	1.22	0.0118
ADAM28	ADAM metallopeptidase domain 28	17066921	1.21	0.0163
C9orf152	chromosome 9 open reading frame 152	17097046	1.21	0.0442
CALML6	calmodulin-like 6	16657926	1.21	0.016
CHRM1	cholinergic receptor, muscarinic 1	16739648	1.21	0.0218
CLDN12	claudin 12	17048167	1.21	0.0495
CLMN	calmin (calponin-like, transmembrane)	16796375	1.21	0.0339
COL5A2	collagen, type V, alpha 2	16906352	1.21	0.0288
EXOSC6	exosome component 6	16827761	1.21	0.012
FAM220CP	putative SIPAR-like protein C9orf51-like	17118386	1.21	0.0497
FAM25C; FAM25G; FAM25BP	family with sequence similarity 25, member C; family with sequence similarity 25, member G; protein FAM25	16704607	1.21	0.0172
FOPNL	FGFR1OP N-terminal like	16824301	1.21	0.0332
FRMPD3-AS1	FRMPD3 antisense RNA 1	17113144	1.21	0.0434
GDNF-AS1	GDNF antisense RNA 1 (head to head)	16984168	1.21	0.029
GOSR1	golgi SNAP receptor complex member 1	16832792	1.21	0.0299
IER5	immediate early response 5	16674618	1.21	0.0439
IGHV2OR16-5	immunoglobulin heavy variable 2/OR16-5 (non-functional)	16818466	1.21	0.0222
KRT7	keratin 7, type II	16751491	1.21	0.0443
LINC00266-3	long intergenic non-protein coding RNA 266-3	17014955	1.21	0.0429
LINC00331	long intergenic non-protein coding RNA 331	16780012	1.21	0.0289
LINC01036	long intergenic non-protein coding RNA 1036	16675218	1.21	0.0335
LINC01212	long intergenic non-protein coding RNA 1212	16942607	1.21	0.0103
LOC100506470	uncharacterized LOC100506470	16915535	1.21	0.046
LOC101927168	uncharacterized LOC101927168	16853703	1.21	0.0189
LOC101929523	uncharacterized LOC101929523	17014835	1.21	0.0228
LOC102724210	uncharacterized LOC102724210	16979665	1.21	0.0325
LOC105373516	uncharacterized LOC105373516	16901251	1.21	0.0142
LOC105377708	uncharacterized LOC105377708	17002584	1.21	0.0268
MED1	mediator complex subunit 1	16844155	1.21	0.0485
MIR3134	microRNA 3134	16951293	1.21	0.0418
NR3C1	nuclear receptor subfamily 3, group C, member 1 (glucocorticoid receptor)	17001100	1.21	0.023
PARK2	parkin RBR E3 ubiquitin protein ligase	17025440	1.21	0.036
POLB	polymerase (DNA directed), beta	17068510	1.21	0.0244
SFXN5	sideroflexin 5	16898957	1.21	0.0372
SLC38A9	solute carrier family 38, member 9	16996256	1.21	0.018
SNX1	sorting nexin 1	16801941	1.21	0.0328
SRFBP1	serum response factor binding protein 1	16988450	1.21	0.0425
TAF11	TAF11 RNA polymerase II, TATA box binding protein (TBP)-associated factor, 28kDa	17018425	1.21	0.0172
TBC1D5	TBC1 domain family, member 5	16951357	1.21	0.0222
TMEM151B	transmembrane protein 151B	17009236	1.21	0.0242
ZNF234	zinc finger protein 234	16862936	1.21	0.0441
ZNF41	zinc finger protein 41	17110437	1.21	0.039
CD96	CD96 molecule	16943789	1.2	0.0358
CFAP69	cilia and flagella associated protein 69	17048138	1.2	0.0239
FAM132B	family with sequence similarity 132, member B	16893068	1.2	0.045
FAM25A	family with sequence similarity 25, member A	16706926	1.2	0.0339
HESX1	HESX homeobox 1	16955345	1.2	0.0416
IL18R1	interleukin 18 receptor 1	16883715	1.2	0.0325
LILRA3	leukocyte immunoglobulin-like receptor, subfamily A (without TM domain), member 3	16875432	1.2	0.0167
LOC102724900	uncharacterized LOC102724900	16928626	1.2	0.0438
LOC105372893	uncharacterized LOC105372893	16676931	1.2	0.0321
LOC105376143	uncharacterized LOC105376143	17086728	1.2	0.0104
MCCC1	methylcrotonoyl-CoA carboxylase 1	16961989	1.2	0.0212
METTL21A	methyltransferase like 21A	16907672	1.2	0.0099
MIR4659A	microRNA 4659a	17065330	1.2	0.0321
PPP1R15B	protein phosphatase 1, regulatory subunit 15B	16698348	1.2	0.0212
SLC6A9	solute carrier family 6 (neurotransmitter transporter, glycine), member 9	16686201	1.2	0.0357
SNORD11B	small nucleolar RNA, C/D box 11B	16889629	1.2	0.0126
SPANXN3	SPANX family, member N3	17114740	1.2	0.0182
TBX4	T-box 4	16836753	1.2	0.0077
TRAF1	TNF receptor-associated factor 1	17097941	1.2	0.047
TRUB1	TruB pseudouridine (psi) synthase family member 1	16709537	1.2	0.0189
TTC19; RPLP1P11	tetratricopeptide repeat domain 19; ribosomal protein, large, P1 pseudogene 11	16831388	1.2	0.0196
UBC; RPS27A	ubiquitin C; ribosomal protein S27a	16772172	1.2	0.0416
ZNF280D	zinc finger protein 280D	16809813	1.2	0.0328
BCKDHB	branched chain keto acid dehydrogenase E1, beta polypeptide	17010584	1.19	0.0497
CCDC28A	coiled-coil domain containing 28A	17013024	1.19	0.0339
CDADC1	cytidine and dCMP deaminase domain containing 1	16774771	1.19	0.0473
DGKD	diacylglycerol kinase, delta 130kDa	16892555	1.19	0.0408
FAM25C; FAM25G; FAM25BP	family with sequence similarity 25, member C; family with sequence similarity 25, member G; protein FAM25	16713779	1.19	0.0222
GTF2B	general transcription factor IIB	16689275	1.19	0.0166
KIAA0232	KIAA0232	16964749	1.19	0.05
KU-MEL-3	uncharacterized LOC497048	17004464	1.19	0.0358
LDAH	lipid droplet associated hydrolase	16894998	1.19	0.0116
LOC101930114	uncharacterized LOC101930114	16698914	1.19	0.0381
LOC105371142	uncharacterized LOC105371142	16817080	1.19	0.0361
LOC105371809	uncharacterized LOC105371809	16835436	1.19	0.045
LOC105373962	uncharacterized LOC105373962	16893140	1.19	0.0248
LOC105379396	uncharacterized LOC105379396	17076806	1.19	0.0378
MIR26B	microRNA 26b	16890889	1.19	0.0446
PRKCE	protein kinase C, epsilon	16879679	1.19	0.0403
RPP25L	ribonuclease P/MRP 25kDa subunit-like	17093474	1.19	0.0208
SLC52A3	solute carrier family 52 (riboflavin transporter), member 3	16916367	1.19	0.0381
SNORA54	small nucleolar RNA, H/ACA box 54	16734524	1.19	0.0445
TRAM1	translocation associated membrane protein 1	17078102	1.19	0.0263
YIPF1	Yip1 domain family member 1	16687445	1.19	0.0395
ZNF30	zinc finger protein 30	16860824	1.19	0.031
ADAM32	ADAM metallopeptidase domain 32	17068202	1.18	0.0263
ADAR	adenosine deaminase, RNA-specific	16693813	1.18	0.0445
ADCK4	aarF domain containing kinase 4	16872472	1.18	0.0337
CBLB	Cbl proto-oncogene B, E3 ubiquitin protein ligase	16956983	1.18	0.0342
CLRN3	clarin 3	16719506	1.18	0.0174
COX6C	cytochrome c oxidase subunit VIc	17079530	1.18	0.0424
ENY2	enhancer of yellow 2 homolog (Drosophila)	17071855	1.18	0.0394
GRAMD1C	GRAM domain containing 1C	16944120	1.18	0.0449
KCNG1	potassium channel, voltage gated modifier subfamily G, member 1	16920299	1.18	0.0228
LINC01412	long intergenic non-protein coding RNA 1412	16886254	1.18	0.0255
LOC100128770	uncharacterized LOC100128770	16815332	1.18	0.0258
LOC105373066	uncharacterized LOC105373066	16936025	1.18	0.0079
LOC105373888	uncharacterized LOC105373888	16891494	1.18	0.0438
LOC105378644	uncharacterized LOC105378644	16685071	1.18	0.0448
MIR3664	microRNA 3664	16741491	1.18	0.0494
MIR451B	microRNA 451b	16832627	1.18	0.0197
PGS1	phosphatidylglycerophosphate synthase 1	16838392	1.18	0.0265
PPT1	palmitoyl-protein thioesterase 1	16685779	1.18	0.025
RBM22	RNA binding motif protein 22	17001701	1.18	0.0415
SDHAP3	succinate dehydrogenase complex subunit A, flavoprotein pseudogene 3	16994030	1.18	0.0366
SHD	Src homology 2 domain containing transforming protein D	16857153	1.18	0.0337
SRP14-AS1	SRP14 antisense RNA1 (head to head)	16799411	1.18	0.0255
B9D1	B9 protein domain 1	16842242	1.17	0.0075
C8orf22	chromosome 8 open reading frame 22	17068841	1.17	0.0152
CUL4A	cullin 4A	16776827	1.17	0.0461
DTX3	deltex 3, E3 ubiquitin ligase	16753047	1.17	0.0156
GNA13	guanine nucleotide binding protein (G protein), alpha 13	16847921	1.17	0.0213
HPS4	Hermansky-Pudlak syndrome 4	16933314	1.17	0.0478
JAZF1	JAZF zinc finger 1	17056227	1.17	0.0447
KCNK17	potassium channel, two pore domain subfamily K, member 17	17018849	1.17	0.0178
KNDC1	kinase non-catalytic C-lobe domain (KIND) containing 1	16710852	1.17	0.0362
LINC00882	long intergenic non-protein coding RNA 882	16957041	1.17	0.0258
LOC101928259	uncharacterized LOC101928259	17104865	1.17	0.0441
LOC102723761	uncharacterized LOC102723761	16699102	1.17	0.0399
LOC105370447	uncharacterized LOC105370447	16783297	1.17	0.0347
LOC105375321	uncharacterized LOC105375321	17046448	1.17	0.0436
MSANTD2	Myb/SANT-like DNA-binding domain containing 2	16745707	1.17	0.0342
PARD6B	par-6 family cell polarity regulator beta	16914867	1.17	0.0175
PPP3CB-AS1	PPP3CB antisense RNA 1 (head to head)	16706068	1.17	0.0219
RAB11A	RAB11A, member RAS oncogene family	16802149	1.17	0.0249
SMUG1	single-strand-selective monofunctional uracil-DNA glycosylase 1	16765491	1.17	0.0169
SUGCT	succinyl-CoA:glutarate-CoA transferase	17045425	1.17	0.0151
TMEM215	transmembrane protein 215	17084230	1.17	0.0377
TRAF4	TNF receptor-associated factor 4	16832588	1.17	0.0422
TRBV6-4	T cell receptor beta variable 6-4	17063832	1.17	0.0179
ZFP64	ZFP64 zinc finger protein	16920386	1.17	0.0282
ZNF252P-AS1	ZNF252P antisense RNA 1	17073990	1.17	0.0271
ZNF8	zinc finger protein 8	16866252	1.17	0.0341
C17orf80	chromosome 17 open reading frame 80	16837451	1.16	0.0451
COG2	component of oligomeric golgi complex 2	16678611	1.16	0.0203
CT45A1	cancer/testis antigen family 45, member A1	17107159	1.16	0.0163
DYRK4	dual specificity tyrosine-(Y)-phosphorylation regulated kinase 4	16747034	1.16	0.0241
HNF4A-AS1	HNF4A antisense RNA 1	16919428	1.16	0.0301
KMT2E-AS1	KMT2E antisense RNA 1 (head to head)	17061421	1.16	0.0177
LINC01556	long intergenic non-protein coding RNA 1556	17005998	1.16	0.0455
LOC102724830	uncharacterized LOC102724830	16674965	1.16	0.0396
LOC105378412	uncharacterized LOC105378412	16707004	1.16	0.0421
MAGEB10	MAGE family member B10	17102300	1.16	0.0345
MT1X	metallothionein 1X	16819264	1.16	0.0422
PAQR3	progestin and adipoQ receptor family member III	16977217	1.16	0.01
PIGK	phosphatidylinositol glycan anchor biosynthesis class K	16688665	1.16	0.0396
PRKXP1	protein kinase, X-linked, pseudogene 1	16813822	1.16	0.0199
RGS13	regulator of G-protein signaling 13	16675312	1.16	0.0219
SLC47A2	solute carrier family 47 (multidrug and toxin extrusion), member 2	16842297	1.16	0.0132
SOSTDC1; ISPD	sclerostin domain containing 1; isoprenoid synthase domain containing	17055472	1.16	0.0494
TMEM143	transmembrane protein 143	16873940	1.16	0.0202
TMEM62	transmembrane protein 62	16800156	1.16	0.0445
TSSC4	tumor suppressing subtransferable candidate 4	16720916	1.16	0.0427
UBXN7	UBX domain protein 7	16963340	1.16	0.0333
ZNF169	zinc finger protein 169	17087012	1.16	0.0397
ZNF670; ZNF695; ZNF670-ZNF695	zinc finger protein 670; zinc finger protein 695; ZNF670-ZNF695 readthrough (NMD candidate)	16701484	1.16	0.0366
ACPP	acid phosphatase, prostate	16945682	1.15	0.0384
BPNT1	3(2), 5-bisphosphate nucleotidase 1	16699435	1.15	0.049
CDR1	cerebellar degeneration related protein 1	17114701	1.15	0.0359
CEBPG	CCAAT/enhancer binding protein (C/EBP), gamma	16860644	1.15	0.0307
COX10	COX10 heme A:farnesyltransferase cytochrome c oxidase assembly factor	16831285	1.15	0.0432
CTNND1; TMX2; TMX2-CTNND1	catenin (cadherin-associated protein), delta 1; thioredoxin-related transmembrane protein 2; TMX2-CTNND1 readthrough (NMD candidate)	16724922	1.15	0.0387
CUL9	cullin 9	17008867	1.15	0.0392
CYP2D7	cytochrome P450, family 2, subfamily D, polypeptide 7 (gene/pseudogene)	16935577	1.15	0.0359
DNAL1	dynein, axonemal, light chain 1	16786278	1.15	0.0338
HCG4B	HLA complex group 4B (non-protein coding)	17016764	1.15	0.0291
IDO1	indoleamine 2,3-dioxygenase 1	17068296	1.15	0.0387
IPCEF1; CNKSR3	interaction protein for cytohesin exchange factors 1; CNKSR family member 3	17025018	1.15	0.0268
LINC00202-2	long intergenic non-protein coding RNA 202-2	16703439	1.15	0.0462
LOC101926943	uncharacterized LOC101926943	17058645	1.15	0.021
LOC105377340	uncharacterized LOC105377340	16978107	1.15	0.0225
LOC105377765	uncharacterized LOC105377765	16993523	1.15	0.029
LOC441666	zinc finger protein 91 pseudogene	16713399	1.15	0.0499
MARS	methionyl-tRNA synthetase	16752908	1.15	0.0155
MIR3130-2	microRNA 3130-2	16890025	1.15	0.0296
MIR378C	microRNA 378c	16719605	1.15	0.0399
MKS1	Meckel syndrome, type 1	16847007	1.15	0.0128
POU2F3	POU class 2 homeobox 3	16732397	1.15	0.0278
PPIP5K1	diphosphoinositol pentakisphosphate kinase 1	16808336	1.15	0.027
TRBV9	T cell receptor beta variable 9	17063821	1.15	0.034
ZNF436-AS1	ZNF436 antisense RNA 1	16660654	1.15	0.0103
C1QTNF1	C1q and tumor necrosis factor related protein 1	16838418	1.14	0.0274
C21orf91	chromosome 21 open reading frame 91	16924327	1.14	0.0297
CCDC30	coiled-coil domain containing 30	16663242	1.14	0.0187
CGB2	chorionic gonadotropin, beta polypeptide 2	16863963	1.14	0.0268
DOCK3	dedicator of cytokinesis 3	16941114	1.14	0.0424
EIF2S1	eukaryotic translation initiation factor 2, subunit 1 alpha, 35kDa	16785631	1.14	0.0495
LOC101928058	uncharacterized LOC101928058	17074107	1.14	0.0421
LOC105371882	uncharacterized LOC105371882	16848372	1.14	0.0389
LOC105373757	uncharacterized LOC105373757	16905458	1.14	0.0442
MIR944	microRNA 944	16949562	1.14	0.0458
MRPS10	mitochondrial ribosomal protein S10	17019208	1.14	0.0204
MRPS18C	mitochondrial ribosomal protein S18C	16968431	1.14	0.0432
MTFP1	mitochondrial fission process 1	16928967	1.14	0.0366
PDE4D	phosphodiesterase 4D, cAMP-specific	16996482	1.14	0.028
PGF	placental growth factor	16794846	1.14	0.0394
PLEKHM3	pleckstrin homology domain containing, family M, member 3	16907696	1.14	0.0342
SNORD17	small nucleolar RNA, C/D box 17	16917529	1.14	0.041
TBX5-AS1	TBX5 antisense RNA 1	16757526	1.14	0.0408
CCZ1; CCZ1B	CCZ1 homolog, vacuolar protein trafficking and biogenesis associated; CCZ1 homolog B, vacuolar protein trafficking and biogenesis associated	17043328	1.13	0.0313
COPS3	COP9 signalosome subunit 3	16841885	1.13	0.0485
DET1	de-etiolated homolog 1 (Arabidopsis)	16812997	1.13	0.0418
ERMARD	ER membrane-associated RNA degradation	17014846	1.13	0.0372
HERPUD1	homocysteine-inducible, endoplasmic reticulum stress-inducible, ubiquitin-like domain member 1	16819325	1.13	0.0393
KNOP1	lysine-rich nucleolar protein 1	16824566	1.13	0.0333
LOC100506606	uncharacterized LOC100506606	16762692	1.13	0.0411
LOC101928652	uncharacterized LOC101928652	17052961	1.13	0.0445
LOC102724965	uncharacterized LOC102724965	16897212	1.13	0.029
LOC105377503	uncharacterized LOC105377503	16971705	1.13	0.0281
LYRM2	LYR motif containing 2	17021612	1.13	0.0284
MYLK4	myosin light chain kinase family member 4	17015064	1.13	0.0465
PCGF6	polycomb group ring finger 6	16718022	1.13	0.036
REXO2	RNA exonuclease 2	16731492	1.13	0.0452
SOCS7	suppressor of cytokine signaling 7	16833616	1.13	0.0496
TMEM244; ARHGAP18	transmembrane protein 244; Rho GTPase activating protein 18	17023504	1.13	0.0414
UTP15	UTP15, U3 small nucleolar ribonucleoprotein, homolog (S. cerevisiae)	16986117	1.13	0.0384
VGLL4	vestigial-like family member 4	16950770	1.13	0.0401
YTHDC2	YTH domain containing 2	16988087	1.13	0.0492
ZBTB39	zinc finger and BTB domain containing 39	16766348	1.13	0.0311
CLEC2L	C-type lectin domain family 2, member L	17052244	1.12	0.0193
EYA2	EYA transcriptional coactivator and phosphatase 2	16914478	1.12	0.049
LOC102723834	uncharacterized LOC102723834	16678095	1.12	0.0438
LOC102724470	uncharacterized LOC102724470	16853875	1.12	0.05
MIR548H3	microRNA 548h-3	16841530	1.12	0.0362
SCAMP1-AS1	SCAMP1 antisense RNA 1	16997498	1.12	0.0379
ZNF2	zinc finger protein 2	16882841	1.12	0.0389
ZNF503	zinc finger protein 503	16715765	1.12	0.0422
ZNF724P	zinc finger protein 724, pseudogene	16870925	1.12	0.018
ARL14EPL	ADP-ribosylation factor like GTPase 14 effector protein like	16988228	1.11	0.0239
DYNLRB2	dynein, light chain, roadblock-type 2	16821232	1.11	0.0459
EIF3J	eukaryotic translation initiation factor 3, subunit J	16800431	1.11	0.016
EPM2A	epilepsy, progressive myoclonus type 2A, Lafora disease (laforin)	17024427	1.11	0.0442
FCF1	FCF1 rRNA-processing protein	16786475	1.11	0.026
GCA	grancalcin, EF-hand calcium binding protein	16887014	1.11	0.048
HSPA9	heat shock 70kDa protein 9 (mortalin)	17000485	1.11	0.0452
LOC102723724	uncharacterized LOC102723724	17024312	1.11	0.0444
LOC105374750	uncharacterized LOC105374750	16984479	1.11	0.0255
NCOA6; PIGU	nuclear receptor coactivator 6; phosphatidylinositol glycan anchor biosynthesis class U	16918542	1.11	0.0278
NGRN	neugrin, neurite outgrowth associated	16804778	1.11	0.0405
OR2AE1	olfactory receptor, family 2, subfamily AE, member 1	17060356	1.11	0.0148
SLC2A11	solute carrier family 2 (facilitated glucose transporter), member 11	16928064	1.11	0.0193
CCDC30	coiled-coil domain containing 30	16663291	1.1	0.0392
LOC101929710	uncharacterized LOC101929710	16987446	1.1	0.0377
PLGLB1; PLGLB2	plasminogen-like B1; plasminogen-like B2	16899956	1.1	0.0425
TARS	threonyl-tRNA synthetase	16983800	1.1	0.0379
LINC01221	long intergenic non-protein coding RNA 1221	16675627	1.09	0.0389
LOC101928943	uncharacterized LOC101928943	16737971	1.09	0.041
MARC1	mitochondrial amidoxime reducing component 1	16677698	1.09	0.0496
MTBP	MDM2 binding protein	17072225	1.09	0.0474
SKCG-1	sporadic kidney cancer gene 1	17117531	1.09	0.0493
ZMYND19	zinc finger, MYND-type containing 19	17100585	1.09	0.0242
ZNF548; ZNF17	zinc finger protein 548; zinc finger protein 17	16866025	1.09	0.0261
CDHR3	cadherin-related family member 3	17050081	1.07	0.0497
NVL	nuclear VCP-like	16699795	1.07	0.0188
YIPF6	Yip1 domain family member 6	17104332	1.07	0.0324
LOC101928851	uncharacterized LOC101928851	16967160	1.06	0.0292
ZNF727	zinc finger protein 727	17046412	1.05	0.0499
PI16	peptidase inhibitor 16	17007982	-1.02	0.0498
CYP4X1	cytochrome P450, family 4, subfamily X, polypeptide 1	16664388	-1.07	0.0419
HNF1A	HNF1 homeobox A	16758011	-1.08	0.0497
NLGN4Y	neuroligin 4, Y-linked	17116301	-1.08	0.04
MSI1	musashi RNA binding protein 1	16771288	-1.09	0.0372
CELA1	chymotrypsin-like elastase family, member 1	16764749	-1.1	0.0397
GPI	glucose-6-phosphate isomerase	16860709	-1.1	0.0278
HES6	hes family bHLH transcription factor 6	16909949	-1.1	0.0422
LINC00434	long intergenic non-protein coding RNA 434	16779584	-1.1	0.0371
LOC105369699	uncharacterized LOC105369699	16749242	-1.1	0.0301
LOC105372198	uncharacterized LOC105372198	16855991	-1.1	0.0314
LOC105374883	uncharacterized LOC105374883	17004202	-1.1	0.047
LYPD8	LY6/PLAUR domain containing 8	16701637	-1.1	0.05
MUC5B	mucin 5B, oligomeric mucus/gel-forming	16720601	-1.1	0.0442
PUSL1	pseudouridylate synthase-like 1	16657713	-1.1	0.0394
RNVU1-17	RNA, variant U1 small nuclear 17	16692566	-1.1	0.0448
RPTN	repetin	16693295	-1.1	0.0499
TMEM45B	transmembrane protein 45B	16733421	-1.1	0.0402
ADCYAP1R1	adenylate cyclase activating polypeptide 1 (pituitary) receptor type I	17044905	-1.11	0.0329
FAM110C	family with sequence similarity 110, member C	16893704	-1.11	0.0444
GPR45	G protein-coupled receptor 45	16883886	-1.11	0.0382
LOC105373230	uncharacterized LOC105373230	16679345	-1.11	0.049
LOC105376366	uncharacterized LOC105376366	16711296	-1.11	0.0175
LOC105377494	uncharacterized LOC105377494	16971499	-1.11	0.0293
LOC727993	uncharacterized LOC727993	16910739	-1.11	0.0214
NLRP9	NLR family, pyrin domain containing 9	16875808	-1.11	0.0393
PTP4A3	protein tyrosine phosphatase type IVA, member 3	17073146	-1.11	0.0277
SPATA21	spermatogenesis associated 21	16682175	-1.11	0.0334
SPINK14	serine peptidase inhibitor, Kazal type 14 (putative)	16990762	-1.11	0.0469
TGM5	transglutaminase 5	16808066	-1.11	0.0373
ABCA9-AS1	ABCA9 antisense RNA 1	16837344	-1.12	0.0207
E2F8	E2F transcription factor 8	16736638	-1.12	0.0209
FBXW9	F-box and WD repeat domain containing 9	16869242	-1.12	0.0367
IGHM; IGHV3-7	immunoglobulin heavy constant mu; immunoglobulin heavy variable 3-7	16797459	-1.12	0.0356
LINC01099	long intergenic non-protein coding RNA 1099	16981781	-1.12	0.0326
LOC101927865	uncharacterized LOC101927865	16907644	-1.12	0.0312
LOC101929315	uncharacterized LOC101929315	17075580	-1.12	0.0342
LOC102723862	uncharacterized LOC102723862	16743806	-1.12	0.0421
LOC105378749	uncharacterized LOC105378749	16665214	-1.12	0.0394
MIR4773-2	microRNA 4773-2	16903550	-1.12	0.0469
MUM1L1	melanoma associated antigen (mutated) 1-like 1	17105903	-1.12	0.041
PTRH1	peptidyl-tRNA hydrolase 1 homolog	17098535	-1.12	0.0269
SMAD3	SMAD family member 3	16802251	-1.12	0.0262
TMED6	transmembrane p24 trafficking protein 6	16827655	-1.12	0.0449
AXDND1	axonemal dynein light chain domain containing 1	16674375	-1.13	0.019
CA14	carbonic anhydrase XIV	16670454	-1.13	0.0365
CCDC141	coiled-coil domain containing 141	16905963	-1.13	0.025
DLEU7-AS1	DLEU7 antisense RNA 1	16774912	-1.13	0.0453
IFNK	interferon, kappa	17084168	-1.13	0.0205
IZUMO1	izumo sperm-egg fusion 1	16874061	-1.13	0.0352
LINC01489	long intergenic non-protein coding RNA 1489	16748702	-1.13	0.0283
LOC100133306	uncharacterized LOC100133306	16728436	-1.13	0.0341
LOC101927421	uncharacterized LOC101927421	16988629	-1.13	0.0401
LOC102724545	uncharacterized LOC102724545	16916531	-1.13	0.0451
LOC105369472	uncharacterized LOC105369472	16743964	-1.13	0.0492
LOC105377061	uncharacterized LOC105377061	16940062	-1.13	0.0247
LVRN	laeverin	16988190	-1.13	0.0282
RASA4B; RASA4	RAS p21 protein activator 4B; RAS p21 protein activator 4	17061112	-1.13	0.0448
RGS7BP	regulator of G-protein signaling 7 binding protein	16985229	-1.13	0.0399
SHANK2-AS1	SHANK2 antisense RNA 1	16728425	-1.13	0.036
ST3GAL1	ST3 beta-galactoside alpha-2,3-sialyltransferase 1	17081447	-1.13	0.0376
KLK13	kallikrein related peptidase 13	16874765	-1.14	0.0488
LOC100131315	uncharacterized LOC100131315	16806753	-1.14	0.0405
LOC100506175	uncharacterized LOC100506175	16914861	-1.14	0.0342
LOC100507346	uncharacterized LOC100507346	17087113	-1.14	0.0344
LOC101927253	uncharacterized LOC101927253	16846711	-1.14	0.034
LOC105370169	uncharacterized LOC105370169	16774179	-1.14	0.0449
LOC105370700	uncharacterized LOC105370700	16789801	-1.14	0.0238
LOC105371465	uncharacterized LOC105371465	16672494	-1.14	0.0381
LOC105373480	uncharacterized LOC105373480	16876514	-1.14	0.0413
LOC441025	uncharacterized LOC441025	16967882	-1.14	0.0279
LSMEM2	leucine-rich single-pass membrane protein 2	16941042	-1.14	0.0346
PIP5K1P1	phosphatidylinositol-4-phosphate 5-kinase, type I, pseudogene 1	17004669	-1.14	0.0391
POU2AF1; BTG4	POU class 2 associating factor 1; B-cell translocation gene 4	16744247	-1.14	0.042
PRF1	perforin 1 (pore forming protein)	16715170	-1.14	0.0491
RHBDF1	rhomboid 5 homolog 1 (Drosophila)	16822296	-1.14	0.0403
SUMO3	small ubiquitin-like modifier 3	16926433	-1.14	0.0345
TCFL5	transcription factor-like 5 (basic helix-loop-helix)	16921123	-1.14	0.0208
TMEM200A	transmembrane protein 200A	17012546	-1.14	0.0478
ADGRD2	adhesion G protein-coupled receptor D2	17088959	-1.15	0.0157
AGMO	alkylglycerol monooxygenase	17055426	-1.15	0.011
ALDOA	aldolase A, fructose-bisphosphate	16817790	-1.15	0.032
ARHGAP40	Rho GTPase activating protein 40	16913627	-1.15	0.0289
C11orf40	chromosome 11 open reading frame 40	16734774	-1.15	0.0402
CARD11	caspase recruitment domain family, member 11	17054631	-1.15	0.0278
CCDC85B	coiled-coil domain containing 85B	16727164	-1.15	0.0489
FAM131C	family with sequence similarity 131, member C	16682090	-1.15	0.0149
GAS8-AS1	GAS8 antisense RNA 1	16829433	-1.15	0.033
GFPT2	glutamine-fructose-6-phosphate transaminase 2	17003924	-1.15	0.0301
GPR78	G protein-coupled receptor 78	16964936	-1.15	0.0349
GUCY1A3	guanylate cyclase 1, soluble, alpha 3	16971712	-1.15	0.027
IQCD	IQ motif containing D	16770539	-1.15	0.0315
LGI4	leucine-rich repeat LGI family, member 4	16871321	-1.15	0.0478
LOC100289511	uncharacterized LOC100289511	16794266	-1.15	0.0441
LOC100506526	uncharacterized LOC100506526	16996639	-1.15	0.0296
LOC101928674	uncharacterized LOC101928674	16838386	-1.15	0.0255
LOC102723539	uncharacterized LOC102723539	17117521	-1.15	0.0334
LOC105369397	uncharacterized LOC105369397	16729284	-1.15	0.0309
LOC105378884	uncharacterized LOC105378884	16690323	-1.15	0.0339
MAP1LC3B2	microtubule-associated protein 1 light chain 3 beta 2	16757610	-1.15	0.0493
MIR128-1	microRNA 128-1	16886018	-1.15	0.0224
OR6K2	olfactory receptor, family 6, subfamily K, member 2	16695111	-1.15	0.0381
OR9Q2	olfactory receptor, family 9, subfamily Q, member 2	16724991	-1.15	0.014
PIN4	peptidylprolyl cis/trans isomerase, NIMA-interacting 4	17104850	-1.15	0.0479
RAB44	RAB44, member RAS oncogene family	17008020	-1.15	0.0246
RSG1	REM2 and RAB-like small GTPase 1	16682148	-1.15	0.0329
SAMD1	sterile alpha motif domain containing 1	16869562	-1.15	0.0293
SLC24A5	solute carrier family 24 (sodium/potassium/calcium exchanger), member 5	16800764	-1.15	0.0445
SMIM2-AS1	SMIM2 antisense RNA 1	16774442	-1.15	0.0199
SOX1	SRY box 1	16776616	-1.15	0.0417
SULT1C3	sulfotransferase family 1C member 3	16884020	-1.15	0.0419
THPO	thrombopoietin	16962246	-1.15	0.039
TRAF2	TNF receptor-associated factor 2	17091444	-1.15	0.0319
ZNF91	zinc finger protein 91	16870945	-1.15	0.0433
ABCB9	ATP binding cassette subfamily B member 9	16771816	-1.16	0.0491
APOM	apolipoprotein M	17006745	-1.16	0.0396
BARX2	BARX homeobox 2	16733411	-1.16	0.0189
CAMTA2	calmodulin binding transcription activator 2	16840170	-1.16	0.0474
FBXL5	F-box and leucine-rich repeat protein 5	16974498	-1.16	0.009
GOLGA6L22; GOLGA6L1	golgin A6 family-like 22; golgin A6 family-like 1	16806049	-1.16	0.0359
HGD	homogentisate 1,2-dioxygenase	16957906	-1.16	0.0441
HPDL	4-hydroxyphenylpyruvate dioxygenase-like	16664074	-1.16	0.0379
IER2	immediate early response 2	16858830	-1.16	0.0336
INSM1	insulinoma-associated 1	16911917	-1.16	0.0244
KCNE1	potassium channel, voltage gated subfamily E regulatory beta subunit 1	16925328	-1.16	0.0414
LINC01349	long intergenic non-protein coding RNA 1349	16690133	-1.16	0.0096
LINGO2	leucine rich repeat and Ig domain containing 2	17093078	-1.16	0.0267
LOC100506688	uncharacterized LOC100506688	16993848	-1.16	0.008
LOC101927552	uncharacterized LOC101927552	17086346	-1.16	0.0344
LOC102724289	uncharacterized LOC102724289	16947089	-1.16	0.0258
LOC149373	uncharacterized LOC149373	16700463	-1.16	0.0496
LOC283352	uncharacterized LOC283352	16759126	-1.16	0.0442
LOC642852	uncharacterized LOC642852	16923745	-1.16	0.0236
LRRN4	leucine rich repeat neuronal 4	16917054	-1.16	0.0354
MICALCL; MICAL2	MICAL C-terminal like; microtubule associated monooxygenase, calponin and LIM domain containing 2	16722143	-1.16	0.0469
NOG	noggin	16836311	-1.16	0.0339
OR2G3	olfactory receptor, family 2, subfamily G, member 3	16679733	-1.16	0.036
P2RX2	purinergic receptor P2X, ligand gated ion channel, 2	16759574	-1.16	0.0482
POTEE	POTE ankyrin domain family, member E	16885685	-1.16	0.0409
PP2D1	protein phosphatase 2C-like domain containing 1	16951478	-1.16	0.0326
RABGAP1L	RAB GTPase activating protein 1-like	16674025	-1.16	0.0414
RASA4B; RASA4	RAS p21 protein activator 4B; RAS p21 protein activator 4	17061121	-1.16	0.0351
SLX1A; SULT1A4; SLX1B; SLX1B-SULT1A4; SLX1A-SULT1A3; SULT1A3	SLX1 homolog A, structure-specific endonuclease subunit; sulfotransferase family 1A member 4; SLX1 homolog B, structure-specific endonuclease subunit; SLX1B-SULT1A4 readthrough (NMD candidate); SLX1A-SULT1A3 readthrough (NMD candidate); sulfotransferase family 1A member 3	16817603	-1.16	0.0359
TRAJ20	T cell receptor alpha joining 20	16782084	-1.16	0.0379
TRIML1	tripartite motif family like 1	16973162	-1.16	0.0348
YWHAEP1	tyrosine 3-monooxygenase/tryptophan 5-monooxygenase activation protein, epsilon pseudogene 1	17046456	-1.16	0.0462
ZIC4	Zic family member 4	16960227	-1.16	0.0278
AMOTL1	angiomotin like 1	16730268	-1.17	0.0299
ARPC1A	actin related protein 2/3 complex subunit 1A	17048859	-1.17	0.0413
BANF2	barrier to autointegration factor 2	16911660	-1.17	0.0374
C20orf197	chromosome 20 open reading frame 197	16915484	-1.17	0.0157
CALM3	calmodulin 3 (phosphorylase kinase, delta)	16863493	-1.17	0.0105
CCR1	chemokine (C-C motif) receptor 1	16952874	-1.17	0.0457
CH507-9B2.8; LOC105377139	uncharacterized LOC105372831; uncharacterized LOC105377139	16926289	-1.17	0.0421
CHRNA2	cholinergic receptor, nicotinic alpha 2	17075712	-1.17	0.0487
CRB1	crumbs family member 1, photoreceptor morphogenesis associated	16675495	-1.17	0.0451
ENOX1-AS2	ENOX1 antisense RNA 2	16774421	-1.17	0.0449
FGF12-AS3	FGF12 antisense RNA 3	16949673	-1.17	0.0443
HFE2	hemochromatosis type 2 (juvenile)	16669787	-1.17	0.0387
HSFY2; HSFY1	heat shock transcription factor, Y-linked 2; heat shock transcription factor, Y-linked 1	17117074	-1.17	0.0343
KANK3	KN motif and ankyrin repeat domains 3	16868145	-1.17	0.0251
KIF2B	kinesin family member 2B	16836204	-1.17	0.0224
KRTAP22-1	keratin associated protein 22-1	16922074	-1.17	0.0257
KRTAP4-6	keratin associated protein 4-6	16844610	-1.17	0.0457
LAMA3	laminin, alpha 3	16851486	-1.17	0.0444
LOC100132111	uncharacterized LOC100132111	16670975	-1.17	0.0379
LOC101929541	uncharacterized LOC101929541	16699055	-1.17	0.0403
LOC105371022	uncharacterized LOC105371022	16805636	-1.17	0.0269
LOC105376101	uncharacterized LOC105376101	17095144	-1.17	0.0151
LOC105378654	uncharacterized LOC105378654	16662719	-1.17	0.0443
LOC91548	uncharacterized LOC91548	16677172	-1.17	0.0411
MAGEB18	MAGE family member B18	17102279	-1.17	0.0405
MED15	mediator complex subunit 15	16927309	-1.17	0.036
MIR4529	microRNA 4529	16852473	-1.17	0.0372
OR2Z1	olfactory receptor, family 2, subfamily Z, member 1	16857938	-1.17	0.0357
OR4D5	olfactory receptor, family 4, subfamily D, member 5	16732793	-1.17	0.0302
ROBO4	roundabout guidance receptor 4	16745718	-1.17	0.032
RPL7A	ribosomal protein L7a	17090740	-1.17	0.0318
SRM	spermidine synthase	16681611	-1.17	0.0409
SYNGR1	synaptogyrin 1	16930226	-1.17	0.0352
TELO2	telomere maintenance 2	16814711	-1.17	0.0461
TSSK6	testis-specific serine kinase 6	16870635	-1.17	0.0203
VSTM4	V-set and transmembrane domain containing 4	16714086	-1.17	0.0116
ZDHHC24	zinc finger, DHHC-type containing 24	16740814	-1.17	0.0402
ABCG5	ATP binding cassette subfamily G member 5	16897037	-1.18	0.029
ASCL4	achaete-scute family bHLH transcription factor 4	16756503	-1.18	0.0451
CCDC150	coiled-coil domain containing 150	16889054	-1.18	0.0461
CD274	CD274 molecule	17083357	-1.18	0.0197
CRMP1	collapsin response mediator protein 1	17118035	-1.18	0.036
FHAD1	forkhead-associated (FHA) phosphopeptide binding domain 1	16659545	-1.18	0.0083
HIST2H2AA4; HIST2H2AA3	histone cluster 2, H2aa4; histone cluster 2, H2aa3	16670383	-1.18	0.0324
HLX-AS1	HLX antisense RNA 1	16699520	-1.18	0.0158
IKBKE	inhibitor of kappa light polypeptide gene enhancer in B-cells, kinase epsilon	16676592	-1.18	0.0124
KSR2	kinase suppressor of ras 2	16757681	-1.18	0.0195
LINC00844	long intergenic non-protein coding RNA 844	16705120	-1.18	0.0316
LINC01397	long intergenic non-protein coding RNA 1397	16668505	-1.18	0.0375
LOC100507600	uncharacterized LOC100507600	16886041	-1.18	0.0378
LOC101927414	uncharacterized LOC101927414	16979887	-1.18	0.0191
LOC102723761; LOC105372909	uncharacterized LOC102723761; uncharacterized LOC105372909	16699094	-1.18	0.048
LOC102724214	uncharacterized LOC102724214	16799157	-1.18	0.0123
LOC102724651	uncharacterized LOC102724651	16852428	-1.18	0.0108
LOC105370346	uncharacterized LOC105370346	16780856	-1.18	0.015
LOC105373401	uncharacterized LOC105373401	16894083	-1.18	0.0438
LOC105374411	uncharacterized LOC105374411	16966004	-1.18	0.0192
LOC105379383	uncharacterized LOC105379383	17076469	-1.18	0.0378
MIR3115	microRNA 3115	16660648	-1.18	0.0496
MSGN1	mesogenin 1	16877491	-1.18	0.0297
NIPAL4	NIPA-like domain containing 4	16991582	-1.18	0.0379
NXF4	nuclear RNA export factor 4 pseudogene	17105597	-1.18	0.0253
OR5M9	olfactory receptor, family 5, subfamily M, member 9	16738377	-1.18	0.0413
OR6M1	olfactory receptor, family 6, subfamily M, member 1	16745616	-1.18	0.0352
RAB13	RAB13, member RAS oncogene family	16693656	-1.18	0.0279
REXO1L2P; REXO1L12P; REXO1L11P; REXO1L10P; REXO1L6P	REX1, RNA exonuclease 1 homolog-like 2, pseudogene; REX1, RNA exonuclease 1 homolog-like 12, pseudogene; REX1, RNA exonuclease 1 homolog-like 11, pseudogene; REX1, RNA exonuclease 1 homolog-like 10, pseudogene; REX1, RNA exonuclease 1 homolog-like 6, pseudogene	17078760	-1.18	0.0185
REXO1L2P; REXO1L12P; REXO1L6P	REX1, RNA exonuclease 1 homolog-like 2, pseudogene; REX1, RNA exonuclease 1 homolog-like 12, pseudogene; REX1, RNA exonuclease 1 homolog-like 6, pseudogene	17078764	-1.18	0.0185
REXO1L2P; REXO1L12P; REXO1L6P	REX1, RNA exonuclease 1 homolog-like 2, pseudogene; REX1, RNA exonuclease 1 homolog-like 12, pseudogene; REX1, RNA exonuclease 1 homolog-like 6, pseudogene	17070478	-1.18	0.0185
REXO1L2P; REXO1L12P; REXO1L6P; REXO1L4P; REXO1L11P; REXO1L10P	REX1, RNA exonuclease 1 homolog-like 2, pseudogene; REX1, RNA exonuclease 1 homolog-like 12, pseudogene; REX1, RNA exonuclease 1 homolog-like 6, pseudogene; REX1, RNA exonuclease 1 homolog-like 4, pseudogene; REX1, RNA exonuclease 1 homolog-like 11, pseudogene; REX1, RNA exonuclease 1 homolog-like 10, pseudogene	17078762	-1.18	0.0185
REXO1L2P; REXO1L1P; REXO1L12P; REXO1L6P; REXO1L4P; REXO1L11P; REXO1L10P	REX1, RNA exonuclease 1 homolog-like 2, pseudogene; REX1, RNA exonuclease 1 homolog-like 1, pseudogene; REX1, RNA exonuclease 1 homolog-like 12, pseudogene; REX1, RNA exonuclease 1 homolog-like 6, pseudogene; REX1, RNA exonuclease 1 homolog-like 4, pseudogene; REX1, RNA exonuclease 1 homolog-like 11, pseudogene; REX1, RNA exonuclease 1 homolog-like 10, pseudogene	17078758	-1.18	0.0185
SLC17A6	solute carrier family 17 (vesicular glutamate transporter), member 6	16722916	-1.18	0.0119
WFIKKN1	WAP, follistatin/kazal, immunoglobulin, kunitz and netrin domain containing 1	16814348	-1.18	0.0315
ZNF385D	zinc finger protein 385D	16951508	-1.18	0.0235
ZNF395; FBXO16	zinc finger protein 395; F-box protein 16	17075829	-1.18	0.0218
ASF1B	anti-silencing function 1B histone chaperone	16869588	-1.19	0.0435
B3GNT3	UDP-GlcNAc:betaGal beta-1,3-N-acetylglucosaminyltransferase 3	16859643	-1.19	0.0329
BCL10	B-cell CLL/lymphoma 10	16689060	-1.19	0.0481
BCL2L2; BCL2L2-PABPN1; PABPN1	BCL2-like 2; BCL2L2-PABPN1 readthrough; poly(A) binding protein, nuclear 1	16782280	-1.19	0.0475
CARM1	coactivator-associated arginine methyltransferase 1	16858321	-1.19	0.0206
CATSPERD	catsper channel auxiliary subunit delta	16857360	-1.19	0.0338
CSNK1A1P1	casein kinase 1, alpha 1 pseudogene 1	16807119	-1.19	0.0378
DNMBP	dynamin binding protein	16717412	-1.19	0.0117
FCRLA	Fc receptor-like A	16672946	-1.19	0.0406
FOXB2	forkhead box B2	17086072	-1.19	0.0392
GGN	gametogenetin	16871935	-1.19	0.0357
IGSF10	immunoglobulin superfamily, member 10	16960601	-1.19	0.0155
LETM2	leucine zipper-EF-hand containing transmembrane protein 2	17068064	-1.19	0.0206
LINC00221	long intergenic non-protein coding RNA 221	16789807	-1.19	0.0337
LINC00924	long intergenic non-protein coding RNA 924	16805397	-1.19	0.0181
LMNB2	lamin B2	16866951	-1.19	0.0134
LOC100129055	cyclin Y-like 1 pseudogene	16704040	-1.19	0.0474
LOC101927021	uncharacterized LOC101927021	17042874	-1.19	0.024
LOC101928576; LOC105377138	uncharacterized LOC101928576; uncharacterized LOC105377138	16926274	-1.19	0.0388
LOC102724220	uncharacterized LOC102724220	17025703	-1.19	0.0363
LOC105369381	uncharacterized LOC105369381	16741899	-1.19	0.0408
LOC105369391	uncharacterized LOC105369391	16729152	-1.19	0.0317
LOC105374308	uncharacterized LOC105374308	16963515	-1.19	0.0329
LOC105376243	uncharacterized LOC105376243	17097782	-1.19	0.024
LOC105376282	uncharacterized LOC105376282	17089368	-1.19	0.0335
LOC105379330	uncharacterized LOC105379330	17067027	-1.19	0.0473
METTL7B	methyltransferase like 7B	16752185	-1.19	0.0472
MFSD4	major facilitator superfamily domain containing 4	16676498	-1.19	0.0431
MIR3689B	microRNA 3689b	17099699	-1.19	0.028
MIR513C	microRNA 513c	17114781	-1.19	0.045
MLEC	malectin	16757969	-1.19	0.0496
MRRFP1	mitochondrial ribosome recycling factor pseudogene 1	17113860	-1.19	0.0265
NBEAL2	neurobeachin like 2	16940260	-1.19	0.0165
NKAIN4	Na+/K+ transporting ATPase interacting 4	16921191	-1.19	0.0164
OR10AB1P	olfactory receptor, family 10, subfamily AB, member 1 pseudogene	16721652	-1.19	0.0193
OR10H1	olfactory receptor, family 10, subfamily H, member 1	16869935	-1.19	0.0391
OR2A25	olfactory receptor, family 2, subfamily A, member 25	17052902	-1.19	0.0427
OR4C16	olfactory receptor, family 4, subfamily C, member 16 (gene/pseudogene)	16724730	-1.19	0.0469
PSMA7	proteasome subunit alpha 7	16920910	-1.19	0.0257
RAB39A	RAB39A, member RAS oncogene family	16730788	-1.19	0.037
SERTAD2	SERTA domain containing 2	16898362	-1.19	0.0347
SNRPA	small nuclear ribonucleoprotein polypeptide A	16862333	-1.19	0.0326
SNU13	SNU13 homolog, small nuclear ribonucleoprotein (U4/U6.U5)	16935490	-1.19	0.0418
SNX29P2	sorting nexin 29 pseudogene 2	16817583	-1.19	0.0402
TEX28	testis expressed 28	17115492	-1.19	0.035
TRDV1	T cell receptor delta variable 1	16781931	-1.19	0.04
TTYH3	tweety family member 3	17043049	-1.19	0.0058
ZNF80	zinc finger protein 80	16957628	-1.19	0.0457
ACKR4	atypical chemokine receptor 4	16945768	-1.2	0.0116
ACVRL1	activin A receptor type IL	16751381	-1.2	0.05
ARHGAP18	Rho GTPase activating protein 18	17023484	-1.2	0.0126
ASAP1	ArfGAP with SH3 domain, ankyrin repeat and PH domain 1	17081162	-1.2	0.0418
BCAR3	breast cancer anti-estrogen resistance 3	16689706	-1.2	0.0207
BTG3	BTG family, member 3	16924305	-1.2	0.0346
CHCHD5	coiled-coil-helix-coiled-coil-helix domain containing 5	16884505	-1.2	0.0384
CLDN17	claudin 17	16924785	-1.2	0.0463
CLEC11A	C-type lectin domain family 11, member A	16864575	-1.2	0.0102
DNAJB8	DnaJ (Hsp40) homolog, subfamily B, member 8	16958837	-1.2	0.0301
DPF3	D4, zinc and double PHD fingers, family 3	16794407	-1.2	0.0359
FAM170B	family with sequence similarity 170, member B	16714099	-1.2	0.0273
KCTD16	potassium channel tetramerization domain containing 16	16990553	-1.2	0.0266
KRT74	keratin 74, type II	16764975	-1.2	0.0218
LINC00544	long intergenic non-protein coding RNA 544	16773629	-1.2	0.0416
LINC00957	long intergenic non-protein coding RNA 957	17049865	-1.2	0.0428
LOC101927331	uncharacterized LOC101927331	16901311	-1.2	0.0309
LOC101929224	uncharacterized LOC101929224	16675668	-1.2	0.0261
LOC105371648	uncharacterized LOC105371648	16674990	-1.2	0.0349
LOC105372658	uncharacterized LOC105372658	16914841	-1.2	0.035
LOC105374193	uncharacterized LOC105374193	16961194	-1.2	0.009
LOC105377590	uncharacterized LOC105377590	16972973	-1.2	0.0037
LOC389199	uncharacterized LOC389199	16964837	-1.2	0.0251
MESDC2	mesoderm development candidate 2	16812383	-1.2	0.0327
MIR4715	microRNA 4715	16806178	-1.2	0.024
MIR499A	microRNA 499a	16913063	-1.2	0.0201
NBPF22P	neuroblastoma breakpoint family, member 22, pseudogene	16986965	-1.2	0.0366
NIPSNAP3A	nipsnap homolog 3A (C. elegans)	17087758	-1.2	0.0362
NOTCH1	notch 1	17100036	-1.2	0.0314
NT5C	5, 3-nucleotidase, cytosolic	16848731	-1.2	0.0108
OGFOD2	2-oxoglutarate and iron-dependent oxygenase domain containing 2	16758511	-1.2	0.0348
OR2L2	olfactory receptor, family 2, subfamily L, member 2	16679777	-1.2	0.0203
PAQR4	progestin and adipoQ receptor family member IV	16815289	-1.2	0.0322
PLCH1	phospholipase C, eta 1	16960705	-1.2	0.0388
POLQ	polymerase (DNA directed), theta	16957951	-1.2	0.0337
PRR21	proline rich 21	16910115	-1.2	0.0459
RXFP3	relaxin/insulin-like family peptide receptor 3	16983836	-1.2	0.0326
SIGLEC15	sialic acid binding Ig-like lectin 15	16852196	-1.2	0.0048
SNRPD2P2	small nuclear ribonucleoprotein D2 pseudogene 2	16700498	-1.2	0.008
SPEM1	spermatid maturation 1	16830441	-1.2	0.0344
TCTN2	tectonic family member 2	16758671	-1.2	0.0266
TRIM55	tripartite motif containing 55	17069521	-1.2	0.0245
VWA2	von Willebrand factor A domain containing 2	16709489	-1.2	0.014
VWA8-AS1	VWA8 antisense RNA 1 (head to head)	16774314	-1.2	0.0204
ADAM33	ADAM metallopeptidase domain 33	16916763	-1.21	0.0249
ATP11C	ATPase, class VI, type 11C	17114643	-1.21	0.0205
BTBD16	BTB (POZ) domain containing 16	16710073	-1.21	0.0361
CAMK1G	calcium/calmodulin-dependent protein kinase IG	16676965	-1.21	0.0236
CELA3B	chymotrypsin-like elastase family, member 3B	16660468	-1.21	0.0259
CRAT	carnitine O-acetyltransferase	17099001	-1.21	0.0213
CST2	cystatin SA	16917963	-1.21	0.0306
FZD9	frizzled class receptor 9	17046935	-1.21	0.0323
IGFN1	immunoglobulin-like and fibronectin type III domain containing 1	16675731	-1.21	0.0467
IGLV6-57; IGLL5	immunoglobulin lambda variable 6-57; immunoglobulin lambda-like polypeptide 5	16927702	-1.21	0.0174
IL32	interleukin 32	16815355	-1.21	0.0066
LGR6	leucine-rich repeat containing G protein-coupled receptor 6	16675975	-1.21	0.0284
LINC00437	long intergenic non-protein coding RNA 437	16778302	-1.21	0.0168
LOC100132735	uncharacterized LOC100132735	17013084	-1.21	0.0387
LOC100506016	uncharacterized LOC100506016	16781104	-1.21	0.0418
LOC100506272; LOC105377604	uncharacterized LOC100506272; uncharacterized LOC105377604	16982326	-1.21	0.0216
LOC101927657	uncharacterized LOC101927657	17072622	-1.21	0.0099
LOC102724450	uncharacterized LOC102724450	16681078	-1.21	0.0218
LOC105369730	uncharacterized LOC105369730	16763134	-1.21	0.0237
LOC105370374	uncharacterized LOC105370374	17117602	-1.21	0.0427
LOC105371562	uncharacterized LOC105371562	16831552	-1.21	0.0096
LOC105373030	uncharacterized LOC105373030	16935031	-1.21	0.0142
LOC105374313; LOC105374153	uncharacterized LOC105374313; uncharacterized LOC105374153	16946872	-1.21	0.0422
LOC105376221	uncharacterized LOC105376221	17097506	-1.21	0.0392
LOC105376374	uncharacterized LOC105376374	16711322	-1.21	0.0064
LOC105378194	uncharacterized LOC105378194	16963989	-1.21	0.033
LOC105378518	uncharacterized LOC105378518	16709999	-1.21	0.0289
LOC105378667	uncharacterized LOC105378667	16662936	-1.21	0.0321
MNX1-AS2	MNX1 antisense RNA 2	17054031	-1.21	0.0481
MTVR2	mouse mammary tumor virus receptor homolog 2	16846913	-1.21	0.0105
N4BP3	NEDD4 binding protein 3	16993235	-1.21	0.0305
NEU4; GAL3ST2	sialidase 4; galactose-3-O-sulfotransferase 2	16893641	-1.21	0.0373
NKX1-2	NK1 homeobox 2	16719254	-1.21	0.0124
NPY4R	neuropeptide Y receptor Y4	16704464	-1.21	0.0152
NRBP2	nuclear receptor binding protein 2	17082336	-1.21	0.0211
OR2G6	olfactory receptor, family 2, subfamily G, member 6	16679816	-1.21	0.0207
PARVB	parvin, beta	16931040	-1.21	0.0338
PDLIM3	PDZ and LIM domain 3	16982161	-1.21	0.0391
PIGR	polymeric immunoglobulin receptor	16698718	-1.21	0.0267
PKM	pyruvate kinase, muscle	16811372	-1.21	0.0108
RASA4B; RASA4	RAS p21 protein activator 4B; RAS p21 protein activator 4	17061133	-1.21	0.0405
SERTAD1	SERTA domain containing 1	16872443	-1.21	0.0401
SIGLEC16	sialic acid binding Ig-like lectin 16 (gene/pseudogene)	16864401	-1.21	0.0194
SLC7A14	solute carrier family 7, member 14	16961449	-1.21	0.034
SMAD1-AS2	SMAD1 antisense RNA 2	16980352	-1.21	0.0259
STXBP5L	syntaxin binding protein 5-like	16944524	-1.21	0.019
TRPT1	tRNA phosphotransferase 1	16739836	-1.21	0.0229
UPK3A	uroplakin 3A	16931190	-1.21	0.0151
VIM	vimentin	16702767	-1.21	0.0476
ADAM29	ADAM metallopeptidase domain 29	16972516	-1.22	0.0476
B4GALT1	UDP-Gal:betaGlcNAc beta 1,4- galactosyltransferase, polypeptide 1	17093186	-1.22	0.026
CCL13	chemokine (C-C motif) ligand 13	16833231	-1.22	0.0322
EPHA8	EPH receptor A8	16660555	-1.22	0.0311
ESPL1	extra spindle pole bodies like 1, separase	16751709	-1.22	0.0054
EVA1A	eva-1 homolog A (C. elegans)	16899413	-1.22	0.0428
GPA33	glycoprotein A33 (transmembrane)	16695974	-1.22	0.0421
GPR84	G protein-coupled receptor 84	16765537	-1.22	0.0287
GPRC5A	G protein-coupled receptor, class C, group 5, member A	16748529	-1.22	0.0126
HSPG2	heparan sulfate proteoglycan 2	16683105	-1.22	0.012
LCNL1; PTGDS	lipocalin-like 1; prostaglandin D2 synthase 21kDa (brain)	17091517	-1.22	0.0043
LINC01342	long intergenic non-protein coding RNA 1342	16657647	-1.22	0.0185
LOC105369844	uncharacterized LOC105369844	16767734	-1.22	0.022
LOC105377976	uncharacterized LOC105377976	17012135	-1.22	0.0054
LOC729159	UPF0607 protein ENSP00000381418-like	17117690	-1.22	0.0452
MAPK4	mitogen-activated protein kinase 4	16852322	-1.22	0.0367
MIR346	microRNA 346	16716177	-1.22	0.0427
MZB1	marginal zone B and B1 cell-specific protein	17000591	-1.22	0.0283
OR52I2	olfactory receptor, family 52, subfamily I, member 2	16721175	-1.22	0.0161
RPS6KB2	ribosomal protein S6 kinase, 70kDa, polypeptide 2	16727861	-1.22	0.0143
SLC15A4	solute carrier family 15 (oligopeptide transporter), member 4	16772377	-1.22	0.0179
SOX15	SRY box 15	16840696	-1.22	0.0492
ST6GALNAC5	ST6 (alpha-N-acetyl-neuraminyl-2,3-beta-galactosyl-1,3)-N-acetylgalactosaminide alpha-2,6-sialyltransferase 5	16666336	-1.22	0.0084
TM4SF5	transmembrane 4 L six family member 5	16829874	-1.22	0.0163
ARHGAP30	Rho GTPase activating protein 30	16695535	-1.23	0.005
CCNF	cyclin F	16815090	-1.23	0.0258
CNBD2	cyclic nucleotide binding domain containing 2	16913241	-1.23	0.0434
FILIP1	filamin A interacting protein 1	17020942	-1.23	0.0486
GABRG2	gamma-aminobutyric acid (GABA) A receptor, gamma 2	16991816	-1.23	0.0341
GNG4	guanine nucleotide binding protein (G protein), gamma 4	16700798	-1.23	0.0122
HMMR-AS1	HMMR antisense RNA 1	17002521	-1.23	0.0398
HSD3B1	hydroxy-delta-5-steroid dehydrogenase, 3 beta- and steroid delta-isomerase 1	16669374	-1.23	0.0401
IRAK1	interleukin 1 receptor associated kinase 1	17115428	-1.23	0.0261
KDM5D	lysine (K)-specific demethylase 5D	17117126	-1.23	0.0112
LEXM	lymphocyte expansion molecule	16665069	-1.23	0.0086
LINC01133	long intergenic non-protein coding RNA 1133	16672489	-1.23	0.0365
LMAN1	lectin, mannose-binding, 1	16855578	-1.23	0.0325
LOC100505534	uncharacterized LOC100505534	16799351	-1.23	0.0434
LOC101927560; LOC101927587	uncharacterized LOC101927560; uncharacterized LOC101927587	16688855	-1.23	0.0415
LOC102724434	uncharacterized LOC102724434	17062083	-1.23	0.0398
LOC105377104	uncharacterized LOC105377104	16942100	-1.23	0.0366
LOC105378453	uncharacterized LOC105378453	16708461	-1.23	0.0483
LRRC63	leucine rich repeat containing 63	16774598	-1.23	0.0394
MIR3939	microRNA 3939	17025697	-1.23	0.027
MIR4727	microRNA 4727	16833706	-1.23	0.0116
MPG	N-methylpurine DNA glycosylase	16814096	-1.23	0.0079
MUC17	mucin 17, cell surface associated	17049649	-1.23	0.0474
NPDC1	neural proliferation, differentiation and control, 1	17100287	-1.23	0.0183
NRXN2	neurexin 2	16739911	-1.23	0.0458
PRR23D2; PRR23D1	proline rich 23 domain containing 2; proline rich 23 domain containing 1	17074405	-1.23	0.0192
PRR34-AS1	PRR34 antisense RNA 1	16931315	-1.23	0.0407
SAPCD1-AS1; VWA7	SAPCD1 antisense RNA 1; von Willebrand factor A domain containing 7	17017400	-1.23	0.0427
SBNO2	strawberry notch homolog 2 (Drosophila)	16866574	-1.23	0.0124
SGMS2	sphingomyelin synthase 2	16969558	-1.23	0.0145
TH	tyrosine hydroxylase	16734397	-1.23	0.0109
TMEM173	transmembrane protein 173	17000650	-1.23	0.0188
XYLT2	xylosyltransferase II	16835781	-1.23	0.0309
ZNF645	zinc finger protein 645	17102087	-1.23	0.0172
ASTN1	astrotactin 1	16696689	-1.24	0.0034
C6orf141	chromosome 6 open reading frame 141	17009502	-1.24	0.0232
CDH4	cadherin 4, type 1, R-cadherin (retinal)	16915541	-1.24	0.0059
ECEL1	endothelin converting enzyme-like 1	16909567	-1.24	0.02
EXO1	exonuclease 1	16679411	-1.24	0.0326
HIPK2	homeodomain interacting protein kinase 2	17063461	-1.24	0.0284
IFNA5	interferon, alpha 5	17092848	-1.24	0.0135
IL36B	interleukin 36, beta	16902002	-1.24	0.026
LINC00398	long intergenic non-protein coding RNA 398	16773674	-1.24	0.0284
LINC01615	long intergenic non-protein coding RNA 1615	17025833	-1.24	0.0237
LOC100129111	uncharacterized LOC100129111	16735344	-1.24	0.0328
LOC100506384	uncharacterized LOC100506384	16920801	-1.24	0.0051
LOC100507002; LOC105371865	uncharacterized LOC100507002; uncharacterized LOC105371865	16837091	-1.24	0.012
LOC101929574	uncharacterized LOC101929574	16716093	-1.24	0.0492
LOC105373161	uncharacterized LOC105373161	16700355	-1.24	0.0241
LOC105375937	uncharacterized LOC105375937	17070469	-1.24	0.0348
LOC105377276	uncharacterized LOC105377276	16976853	-1.24	0.0167
LOC105377582	uncharacterized LOC105377582	16981948	-1.24	0.0251
LOC105377715	uncharacterized LOC105377715	16992091	-1.24	0.0275
MANF	mesencephalic astrocyte-derived neurotrophic factor	16941167	-1.24	0.0055
MYL4	myosin light chain 4	16835143	-1.24	0.034
PIP	prolactin-induced protein	17052737	-1.24	0.012
SEPN1	selenoprotein N, 1	16660976	-1.24	0.0406
SLC25A15; MIR621	solute carrier family 25 (mitochondrial carrier; ornithine transporter) member 15; microRNA 621	16774235	-1.24	0.0078
VSIG1	V-set and immunoglobulin domain containing 1	17106067	-1.24	0.0107
ZCCHC16	zinc finger, CCHC domain containing 16	17106297	-1.24	0.0233
ANGPTL8	angiopoietin like 8	16858417	-1.25	0.018
ARAP3	ArfGAP with RhoGAP domain, ankyrin repeat and PH domain 3	17000928	-1.25	0.0169
BHLHA9	basic helix-loop-helix family, member a9	16829518	-1.25	0.0342
CDCA8	cell division cycle associated 8	16662648	-1.25	0.013
CGNL1	cingulin-like 1	16801400	-1.25	0.0475
CHSY1	chondroitin sulfate synthase 1	16813871	-1.25	0.0356
CITED4	Cbp/p300-interacting transactivator, with Glu/Asp rich carboxy-terminal domain, 4	16685868	-1.25	0.0133
CPPED1	calcineurin-like phosphoesterase domain containing 1	16824046	-1.25	0.0107
FGF22	fibroblast growth factor 22	16856226	-1.25	0.0378
FLJ12825	uncharacterized LOC440101	16751967	-1.25	0.0054
HNRNPA1P33	heterogeneous nuclear ribonucleoprotein A1 pseudogene 33	16713760	-1.25	0.0364
KRTAP9-6	keratin associated protein 9-6	16834162	-1.25	0.0498
LAD1	ladinin 1	16697893	-1.25	0.0366
LINC00239	long intergenic non-protein coding RNA 239	16788829	-1.25	0.0259
LINC00403	long intergenic non-protein coding RNA 403	16776620	-1.25	0.0406
LINC01425	long intergenic non-protein coding RNA 1425	16921754	-1.25	0.0048
LOC100126784	uncharacterized LOC100126784	16736672	-1.25	0.0305
LOC105370394	uncharacterized LOC105370394	16781479	-1.25	0.0329
LOC105370603	uncharacterized LOC105370603	16795457	-1.25	0.0277
LOC105373441	uncharacterized LOC105373441	16877400	-1.25	0.0058
LOC105376217	uncharacterized LOC105376217	17097043	-1.25	0.0455
LOC105377035	uncharacterized LOC105377035	16939365	-1.25	0.0494
LOC105378654	uncharacterized LOC105378654	16662712	-1.25	0.0245
LOC399715	uncharacterized LOC399715	16702215	-1.25	0.0064
MCF2L2	MCF.2 cell line derived transforming sequence-like 2	16962034	-1.25	0.0333
MIR151A	microRNA 151a	17081820	-1.25	0.0224
MIR4472-1	microRNA 4472-1	17073166	-1.25	0.0056
MIR4780	microRNA 4780	16900028	-1.25	0.0081
MIRLET7BHG	MIRLET7B host gene	16931333	-1.25	0.0105
NANS	N-acetylneuraminic acid synthase	17087397	-1.25	0.0456
PTPN6	protein tyrosine phosphatase, non-receptor type 6	16747623	-1.25	0.0018
septin 6	septin 6	17113606	-1.25	0.0468
SERPIND1	serpin peptidase inhibitor, clade D (heparin cofactor), member 1	16927382	-1.25	0.0289
SEZ6	seizure related 6 homolog (mouse)	16842879	-1.25	0.0446
SPEG	SPEG complex locus	16891273	-1.25	0.0078
TRAJ18	T cell receptor alpha joining 18	16782088	-1.25	0.0346
CHFR	checkpoint with forkhead and ring finger domains, E3 ubiquitin protein ligase	16772766	-1.26	0.0299
CYP3A7; CYP3A7-CYP3A51P	cytochrome P450, family 3, subfamily A, polypeptide 7; CYP3A7-CYP3A51P readthrough	17060317	-1.26	0.024
FAM64A	family with sequence similarity 64, member A	16830173	-1.26	0.0323
GATA3	GATA binding protein 3	16702351	-1.26	0.0054
GPR179	G protein-coupled receptor 179	16843934	-1.26	0.0415
GSTO1	glutathione S-transferase omega 1	16708919	-1.26	0.0325
GTSE1	G-2 and S-phase expressed 1	16931384	-1.26	0.0046
GZMA	granzyme A	16984801	-1.26	0.004
LINC01168	long intergenic non-protein coding RNA 1168	16710815	-1.26	0.0321
LINC01522	long intergenic non-protein coding RNA 1522	16920006	-1.26	0.0089
LOC101927213	uncharacterized LOC101927213	16880288	-1.26	0.0164
LOC101929151	uncharacterized LOC101929151	16811246	-1.26	0.0325
LOC102723409	uncharacterized LOC102723409	17023473	-1.26	0.0185
LOC102724092	uncharacterized LOC102724092	17109225	-1.26	0.0104
LOC105369808	uncharacterized LOC105369808	16753627	-1.26	0.0086
LOC105372074	uncharacterized LOC105372074	16854771	-1.26	0.0086
LOC105372578	uncharacterized LOC105372578	16912127	-1.26	0.0468
LOC105374253	uncharacterized LOC105374253	16949095	-1.26	0.0241
LOC105377259	uncharacterized LOC105377259	16967269	-1.26	0.0074
LOC105377500	uncharacterized LOC105377500	16980869	-1.26	0.0162
LOC105379315	uncharacterized LOC105379315	17066341	-1.26	0.0251
MGAT4B	mannosyl (alpha-1,3-)-glycoprotein beta-1,4-N-acetylglucosaminyltransferase, isozyme B	17003748	-1.26	0.019
MN1	meningioma (disrupted in balanced translocation) 1	16933437	-1.26	0.0061
MRGPRX3	MAS-related GPR, member X3	16722544	-1.26	0.0471
OR6N1	olfactory receptor, family 6, subfamily N, member 1	16695117	-1.26	0.0055
OR7G1	olfactory receptor, family 7, subfamily G, member 1	16868354	-1.26	0.0058
OVOL1-AS1	OVOL1 antisense RNA 1	16740541	-1.26	0.0018
P2RY2	purinergic receptor P2Y, G-protein coupled, 2	16728778	-1.26	0.0271
PAK6; BUB1B	p21 protein (Cdc42/Rac)-activated kinase 6; BUB1 mitotic checkpoint serine/threonine kinase B	16799426	-1.26	0.0208
PODN	podocan	16664828	-1.26	0.0173
PPP1R3G	protein phosphatase 1, regulatory subunit 3G	17004497	-1.26	0.0312
RASA4CP	RAS p21 protein activator 4C, pseudogene	17057134	-1.26	0.0148
SMR3B	submaxillary gland androgen regulated protein 3B	16967489	-1.26	0.0187
TBC1D3P5	TBC1 domain family, member 3 pseudogene 5	16832336	-1.26	0.0411
TEX35	testis expressed 35	16674269	-1.26	0.0337
AADACL2-AS1	AADACL2 antisense RNA 1	16960605	-1.27	0.0438
ADAMTS4	ADAM metallopeptidase with thrombospondin type 1 motif 4	16695627	-1.27	0.0246
BCL2L1	BCL2-like 1	16918244	-1.27	0.0184
C8orf86	chromosome 8 open reading frame 86	17076459	-1.27	0.0301
FBXL22	F-box and leucine-rich repeat protein 22	16801925	-1.27	0.0157
FKBP11	FK506 binding protein 11	16764090	-1.27	0.0246
GAREM2	GRB2 associated regulator of MAPK1 2	16877849	-1.27	0.0041
GXYLT1	glucoside xylosyltransferase 1	16763246	-1.27	0.0345
KIF24	kinesin family member 24	17093397	-1.27	0.006
KIRREL3-AS2	KIRREL3 antisense RNA 2	16733325	-1.27	0.0188
LOC102724227	uncharacterized LOC102724227	16748885	-1.27	0.0461
LOC105372845; LOC105378172	uncharacterized LOC105372845; uncharacterized LOC105378172	16781361	-1.27	0.0018
LOC105374523	uncharacterized LOC105374523	16974822	-1.27	0.0441
LOC105374580	uncharacterized LOC105374580	16897215	-1.27	0.0293
MMP2	matrix metallopeptidase 2	16819062	-1.27	0.0027
PPP1R18	protein phosphatase 1, regulatory subunit 18	17016946	-1.27	0.0129
PXN	paxillin	16771242	-1.27	0.0186
TUBA1B; TUBA1A	tubulin, alpha 1b; tubulin, alpha 1a	16764285	-1.27	0.0392
ADAM10	ADAM metallopeptidase domain 10	16809880	-1.28	0.0275
B3GAT1	beta-1,3-glucuronyltransferase 1	16746450	-1.28	0.0265
B3GNTL1	UDP-GlcNAc:betaGal beta-1,3-N-acetylglucosaminyltransferase-like 1	16850302	-1.28	0.0154
C15orf57	chromosome 15 open reading frame 57	16807431	-1.28	0.0192
C2orf78	chromosome 2 open reading frame 78	16881557	-1.28	0.0193
CLCNKA	chloride channel, voltage-sensitive Ka	16659794	-1.28	0.048
FAM90A26	family with sequence similarity 90, member A26, pseudogene	16964985	-1.28	0.0255
GPR68	G protein-coupled receptor 68	16795819	-1.28	0.0085
LGI3	leucine-rich repeat LGI family, member 3	17075329	-1.28	0.0071
LINC00689	long intergenic non-protein coding RNA 689	17054190	-1.28	0.0477
LINC01116	long intergenic non-protein coding RNA 1116	16905436	-1.28	0.0055
LINC01276	long intergenic non-protein coding RNA 1276	17008472	-1.28	0.0152
LOC102724078; LOC102724055; DKFZP434L187	uncharacterized LOC102724078; uncharacterized LOC102724055; uncharacterized LOC26082	16806663	-1.28	0.0398
LOC105369799	uncharacterized LOC105369799	16766999	-1.28	0.0498
LOC105372276	uncharacterized LOC105372276	16858647	-1.28	0.0108
LOC105377624	uncharacterized LOC105377624	16982180	-1.28	0.0269
LOC105379695	uncharacterized LOC105379695	17006392	-1.28	0.019
MIR4768	microRNA 4768	17101871	-1.28	0.0172
NDC80	NDC80 kinetochore complex component	16850517	-1.28	0.0463
PDCL2	phosducin like 2	16976110	-1.28	0.0107
PGM1	phosphoglucomutase 1	16665566	-1.28	0.0489
PGM5P2	phosphoglucomutase 5 pseudogene 2	17094498	-1.28	0.0218
POM121L12	POM121 transmembrane nucleoporin-like 12	17046091	-1.28	0.0102
RAC2	ras-related C3 botulinum toxin substrate 2 (rho family, small GTP binding protein Rac2)	16934749	-1.28	0.0066
TMEM164	transmembrane protein 164	17106183	-1.28	0.0236
TMEM246-AS1	TMEM246 antisense RNA 1	17087641	-1.28	0.0388
TPRXL	tetra-peptide repeat homeobox-like	16937893	-1.28	0.0194
UHRF1	ubiquitin-like with PHD and ring finger domains 1	16857258	-1.28	0.0311
ALDH1L1-AS2	ALDH1L1 antisense RNA 2	16944969	-1.29	0.0055
ANXA2P3	annexin A2 pseudogene 3	16705277	-1.29	0.0201
BAIAP2	BAI1-associated protein 2	16838750	-1.29	0.014
ELK3	ELK3, ETS-domain protein (SRF accessory protein 2)	16755339	-1.29	0.0133
EME2	essential meiotic structure-specific endonuclease subunit 2	16814825	-1.29	0.0299
EXT1	exostosin glycosyltransferase 1	17080450	-1.29	0.0114
GPR153	G protein-coupled receptor 153	16681095	-1.29	0.007
HOXD4	homeobox D4	16887974	-1.29	0.0239
KRTAP5-6	keratin associated protein 5-6	16720731	-1.29	0.0322
LOC100128908	leishmanolysin homolog	16790729	-1.29	0.0094
LOC101927952	uncharacterized LOC101927952	16689434	-1.29	0.0064
LOC102724344	uncharacterized LOC102724344	16821672	-1.29	0.0056
LOC102724438	uncharacterized LOC102724438	16940835	-1.29	0.0431
LOC105372955	uncharacterized LOC105372955	16933006	-1.29	0.0042
LOC105376745	uncharacterized LOC105376745	16681842	-1.29	0.0093
LOC105376859	uncharacterized LOC105376859	16683372	-1.29	0.0436
LOC105377049	uncharacterized LOC105377049	16952591	-1.29	0.0331
MAP3K14	mitogen-activated protein kinase kinase kinase 14	16845876	-1.29	0.0093
PIEZO1	piezo-type mechanosensitive ion channel component 1	16829170	-1.29	0.037
PTGFRN	prostaglandin F2 receptor inhibitor	16669180	-1.29	0.0125
RASA4B; RASA4	RAS p21 protein activator 4B; RAS p21 protein activator 4	17061117	-1.29	0.0121
SSH1	slingshot protein phosphatase 1	16769809	-1.29	0.0358
STARD5	StAR-related lipid transfer domain containing 5	16812406	-1.29	0.0342
SULF1	sulfatase 1	17069816	-1.29	0.0405
TUBB6	tubulin, beta 6 class V	16851081	-1.29	0.0461
ADAMTSL4	ADAMTS like 4	16670599	-1.3	0.029
C5orf30	chromosome 5 open reading frame 30	16987766	-1.3	0.01
CPLX4	complexin 4	16855572	-1.3	0.0027
EVX1-AS	EVX1 antisense RNA	17056203	-1.3	0.0178
FAM127B	family with sequence similarity 127, member B	17114386	-1.3	0.0144
GPX2	glutathione peroxidase 2	16793877	-1.3	0.0041
HK1	hexokinase 1	16705577	-1.3	0.0373
KLF5	Kruppel-like factor 5 (intestinal)	16775364	-1.3	0.0369
KRTAP4-7	keratin associated protein 4-7	16834124	-1.3	0.0139
LINC00482	long intergenic non-protein coding RNA 482	16849816	-1.3	0.0469
LOC101927226	uncharacterized LOC101927226	16725103	-1.3	0.0107
LOC105373813	uncharacterized LOC105373813	16888993	-1.3	0.01
LOC105375855	uncharacterized LOC105375855	17069163	-1.3	0.0034
MAN2A1	mannosidase, alpha, class 2A, member 1	16987844	-1.3	0.0291
MAP2K4	mitogen-activated protein kinase kinase 4	16831203	-1.3	0.0192
MIR1468	microRNA 1468	17111639	-1.3	0.0223
NT5DC2	5-nucleotidase domain containing 2	16954827	-1.3	0.0177
P2RY13	purinergic receptor P2Y, G-protein coupled, 13	16960573	-1.3	0.0289
PRG3	proteoglycan 3	16738456	-1.3	0.0098
RASA4B; RASA4	RAS p21 protein activator 4B; RAS p21 protein activator 4	17061119	-1.3	0.0122
SERPINA1	serpin peptidase inhibitor, clade A (alpha-1 antiproteinase, antitrypsin), member 1	16796262	-1.3	0.0173
SLC39A13	solute carrier family 39 (zinc transporter), member 13	16724570	-1.3	0.0417
TRBV20-1	T cell receptor beta variable 20-1	17052619	-1.3	0.0348
VGF	VGF nerve growth factor inducible	17060824	-1.3	0.0049
CAMK2N1	calcium/calmodulin-dependent protein kinase II inhibitor 1	16682829	-1.31	0.0101
DNPH1	2-deoxynucleoside 5-phosphate N-hydrolase 1	17019338	-1.31	0.0174
EPHA5-AS1	EPHA5 antisense RNA 1	16967257	-1.31	0.0091
FXYD5	FXYD domain containing ion transport regulator 5	16860920	-1.31	0.0068
IGFBP6	insulin like growth factor binding protein 6	16751655	-1.31	0.0426
KRT19	keratin 19, type I	16844775	-1.31	0.0463
LAMC1	laminin, gamma 1 (formerly LAMB2)	16674805	-1.31	0.0303
LOC100505978	uncharacterized LOC100505978	16769606	-1.31	0.0331
LOC105371227	uncharacterized LOC105371227	16670169	-1.31	0.0044
MIR129-1	microRNA 129-1	17051150	-1.31	0.0397
OR4D6	olfactory receptor, family 4, subfamily D, member 6	16725088	-1.31	0.0207
PKMYT1	protein kinase, membrane associated tyrosine/threonine 1	16823229	-1.31	0.0098
PVRL2	poliovirus receptor-related 2 (herpesvirus entry mediator B)	16863091	-1.31	0.0125
RASA4B; RASA4	RAS p21 protein activator 4B; RAS p21 protein activator 4	17061110	-1.31	0.0045
SPCS3	signal peptidase complex subunit 3	16972595	-1.31	0.0165
TCIRG1	T-cell, immune regulator 1, ATPase, H+ transporting, lysosomal V0 subunit A3	16728017	-1.31	0.0034
VSIG4	V-set and immunoglobulin domain containing 4	17111711	-1.31	0.0057
C10orf91	chromosome 10 open reading frame 91	16710777	-1.32	0.0265
CD209	CD209 molecule	16868000	-1.32	0.0152
COL4A3	collagen, type IV, alpha 3 (Goodpasture antigen)	16891662	-1.32	0.007
HJURP	Holliday junction recognition protein	16909700	-1.32	0.0337
LOC101927274	uncharacterized LOC101927274	16846825	-1.32	0.0283
LOC105371279	uncharacterized LOC105371279	16826631	-1.32	0.0023
LOC105374540	uncharacterized LOC105374540	16965637	-1.32	0.0062
LOC105377755	uncharacterized LOC105377755	16993283	-1.32	0.0256
LOC401176	uncharacterized LOC401176	16983425	-1.32	0.0087
MBOAT7	membrane bound O-acyltransferase domain containing 7	16875323	-1.32	0.0078
MIR194-2HG	MIR194-2 host gene	16740159	-1.32	0.0017
NT5M	5,3-nucleotidase, mitochondrial	16831598	-1.32	0.0314
OR10S1	olfactory receptor, family 10, subfamily S, member 1	16745631	-1.32	0.0434
OR8A1	olfactory receptor, family 8, subfamily A, member 1	16732846	-1.32	0.0188
PIN1P1	peptidylprolyl cis/trans isomerase, NIMA-interacting 1 pseudogene 1	16666007	-1.32	0.0131
PTAFR	platelet-activating factor receptor	16684144	-1.32	0.0217
SH3RF2	SH3 domain containing ring finger 2	16990572	-1.32	0.0196
SLC16A2	solute carrier family 16, member 2 (thyroid hormone transporter)	17104947	-1.32	0.0168
SLC20A1	solute carrier family 20 (phosphate transporter), member 1	16884523	-1.32	0.0031
STRC	stereocilin	16808209	-1.32	0.0104
TGFB3	transforming growth factor beta 3	16794980	-1.32	0.028
ANKRD29	ankyrin repeat domain 29	16854301	-1.33	0.0305
EGR3	early growth response 3	17075395	-1.33	0.0464
FAM196B	family with sequence similarity 196, member B	17002667	-1.33	0.0006
HSD3B7	hydroxy-delta-5-steroid dehydrogenase, 3 beta- and steroid delta-isomerase 7	16818114	-1.33	0.0305
IGHV6-1; IGHM	immunoglobulin heavy variable 6-1; immunoglobulin heavy constant mu	16797433	-1.33	0.0303
KRTAP27-1	keratin associated protein 27-1	16924808	-1.33	0.0096
LOC102723525	uncharacterized LOC102723525	16965069	-1.33	0.0098
LOC105373694	uncharacterized LOC105373694	16903872	-1.33	0.0326
MIR193A	microRNA 193a	16833017	-1.33	0.0136
MIR4786	microRNA 4786	16910109	-1.33	0.0364
PHLPP1	PH domain and leucine rich repeat protein phosphatase 1	16852789	-1.33	0.0299
SCG5	secretogranin V	16798938	-1.33	0.0375
TRAJ36	T cell receptor alpha joining 36	16782052	-1.33	0.024
TRIO	trio Rho guanine nucleotide exchange factor	16983286	-1.33	0.0056
TSPAN10	tetraspanin 10	16838841	-1.33	0.0253
ARHGAP11B	Rho GTPase activating protein 11B	16798801	-1.34	0.029
AXL	AXL receptor tyrosine kinase	16862439	-1.34	0.0248
BTN3A2	butyrophilin, subfamily 3, member A2	17005611	-1.34	0.0049
CCDC144A	coiled-coil domain containing 144A	16831486	-1.34	0.0277
CCDC80	coiled-coil domain containing 80	16957396	-1.34	0.0123
FLNB	filamin B, beta	16942103	-1.34	0.0042
HK2	hexokinase 2	16881838	-1.34	0.0152
LINC01502	long intergenic non-protein coding RNA 1502	17091140	-1.34	0.0201
LOC101929974	uncharacterized LOC101929974	16772531	-1.34	0.0136
LOC391322	D-dopachrome tautomerase-like	16928124	-1.34	0.024
MIR4497	microRNA 4497	16756829	-1.34	0.0288
MRGPRF	MAS-related GPR, member F	16741334	-1.34	0.0078
OTOS	otospiralin	16910129	-1.34	0.0405
PGM5-AS1	PGM5 antisense RNA 1	17094667	-1.34	0.0079
RELN	reelin	17061298	-1.34	0.0221
SH3BGRL3	SH3 domain binding glutamate-rich protein like 3	16661141	-1.34	0.0056
SPATA20	spermatogenesis associated 20	16835934	-1.34	0.0079
THOP1	thimet oligopeptidase 1	16856812	-1.34	0.0235
TICRR	TOPBP1-interacting checkpoint and replication regulator	16804631	-1.34	0.0342
ARPC1B; ARPC1A	actin related protein 2/3 complex subunit 1B; actin related protein 2/3 complex subunit 1A	17048879	-1.35	0.0168
BHMT2	betaine--homocysteine S-methyltransferase 2	16986552	-1.35	0.0192
BUB1	BUB1 mitotic checkpoint serine/threonine kinase	16901755	-1.35	0.0343
LOC101929054	uncharacterized LOC101929054	16941359	-1.35	0.0033
MIR4776-2	microRNA 4776-2	16907910	-1.35	0.0126
MIR497; MIR497HG	microRNA 497; mir-497-195 cluster host gene	16840464	-1.35	0.0106
OR10AD1	olfactory receptor, family 10, subfamily AD, member 1	16763902	-1.35	0.0116
PLK4	polo-like kinase 4	16970563	-1.35	0.0122
PRR23D2; PRR23D1	proline rich 23 domain containing 2; proline rich 23 domain containing 1	17065388	-1.35	0.0376
RPL23P8	ribosomal protein L23 pseudogene 8	17044046	-1.35	0.0298
SMAGP	small cell adhesion glycoprotein	16764724	-1.35	0.0053
TJP2	tight junction protein 2	17085685	-1.35	0.0061
APBA1	amyloid beta (A4) precursor protein-binding, family A, member 1	17094700	-1.36	0.0248
FAM20C	family with sequence similarity 20, member C	17042681	-1.36	0.0162
LINC00658	long intergenic non-protein coding RNA 658	16916978	-1.36	0.0026
LOC105375254	uncharacterized LOC105375254	17057051	-1.36	0.0288
MEGF6	multiple EGF-like-domains 6	16680790	-1.36	0.0258
MIR4675	microRNA 4675	16703056	-1.36	0.0063
MIR4730	microRNA 4730	16838696	-1.36	0.0487
OCLM	oculomedin	16675192	-1.36	0.0461
P2RY6	pyrimidinergic receptor P2Y, G-protein coupled, 6	16728788	-1.36	0.0005
PLEKHG4	pleckstrin homology domain containing, family G (with RhoGef domain) member 4	16820104	-1.36	0.0051
SLC12A8	solute carrier family 12, member 8	16958432	-1.36	0.0474
SNRPN	small nuclear ribonucleoprotein polypeptide N	16798294	-1.36	0.0283
AK5	adenylate kinase 5	16666357	-1.37	0.0226
CAPG	capping protein (actin filament), gelsolin-like	16899657	-1.37	0.0341
FUOM	fucose mutarotase	16719882	-1.37	0.0067
HIST1H3J	histone cluster 1, H3j	17016509	-1.37	0.0111
HORMAD2-AS1	HORMAD2 antisense RNA 1	16933749	-1.37	0.0021
NUDT18	nudix hydrolase 18	17075280	-1.37	0.0099
RBM24	RNA binding motif protein 24	17005121	-1.37	0.0145
RBPMS	RNA binding protein with multiple splicing	17067566	-1.37	0.0017
SGSH	N-sulfoglucosamine sulfohydrolase	16849681	-1.37	0.0261
SLC4A8	solute carrier family 4, sodium bicarbonate cotransporter, member 8	16751269	-1.37	0.0004
SPDYE4	speedy/RINGO cell cycle regulator family member E4	16841048	-1.37	0.0054
ST6GALNAC4	ST6 (alpha-N-acetyl-neuraminyl-2,3-beta-galactosyl-1,3)-N-acetylgalactosaminide alpha-2,6-sialyltransferase 4	17098655	-1.37	0.0107
TREML5P	triggering receptor expressed on myeloid cells-like 5, pseudogene	17008461	-1.37	0.0486
TRIP13	thyroid hormone receptor interactor 13	16982635	-1.37	0.0305
UAP1	UDP-N-acetylglucosamine pyrophosphorylase 1	16673056	-1.37	0.0173
ANXA3	annexin A3	16968213	-1.38	0.0322
CCNB1	cyclin B1	16985599	-1.38	0.0263
HIST1H1B	histone cluster 1, H1b	17016499	-1.38	0.0302
HIST1H2BH	histone cluster 1, H2bh	17005600	-1.38	0.0218
HIST1H3A	histone cluster 1, H3a	17005532	-1.38	0.0219
ITGB8	integrin beta 8	17043982	-1.38	0.0167
LMNB1	lamin B1	16988703	-1.38	0.0168
LOC105369370	uncharacterized LOC105369370	16728245	-1.38	0.021
MIR4306	microRNA 4306	16776096	-1.38	0.0005
MIR4468	microRNA 4468	17052104	-1.38	0.0406
MTCL1	microtubule crosslinking factor 1	16850806	-1.38	0.0128
OR2L8	olfactory receptor, family 2, subfamily L, member 8 (gene/pseudogene)	16679764	-1.38	0.0497
PLEKHA6	pleckstrin homology domain containing, family A member 6	16698342	-1.38	0.0047
SEMA3F	sema domain, immunoglobulin domain (Ig), short basic domain, secreted, (semaphorin) 3F	16940924	-1.38	0.0216
SMS	spermine synthase	17102041	-1.38	0.0037
UBB	ubiquitin B	16831434	-1.38	0.0136
CDCA2	cell division cycle associated 2	17067102	-1.39	0.0253
DOT1L	DOT1-like histone H3K79 methyltransferase	16856699	-1.39	0.0129
GRAMD1B	GRAM domain containing 1B	16732755	-1.39	0.0098
LINC00539	long intergenic non-protein coding RNA 539	16777295	-1.39	0.0041
LINC00607	long intergenic non-protein coding RNA 607	16908115	-1.39	0.0227
LOC102723566	uncharacterized LOC102723566	17089490	-1.39	0.0431
LOC105379876	uncharacterized LOC105379876	16719879	-1.39	0.0398
MIR100HG	mir-100-let-7a-2 cluster host gene	16745470	-1.39	0.0147
MIR3193	microRNA 3193	16912368	-1.39	0.0201
MRVI1	murine retrovirus integration site 1 homolog	16735764	-1.39	0.0487
MVP	major vault protein	16817692	-1.39	0.0064
TRIOBP	TRIO and F-actin binding protein	16929882	-1.39	0.0473
CDKN2C	cyclin-dependent kinase inhibitor 2C (p18, inhibits CDK4)	16664569	-1.4	0.0253
KIF23	kinesin family member 23	16802519	-1.4	0.0463
LTBP3	latent transforming growth factor beta binding protein 3	16740412	-1.4	0.0133
MT1CP	metallothionein 1C, pseudogene	16819244	-1.4	0.0143
PAG1	phosphoprotein membrane anchor with glycosphingolipid microdomains 1	17078558	-1.4	0.0429
PRICKLE4; TOMM6	prickle homolog 4; translocase of outer mitochondrial membrane 6 homolog (yeast)	17008529	-1.4	0.0046
SIPA1L3	signal-induced proliferation-associated 1 like 3	16861604	-1.4	0.0039
ITGB2-AS1	ITGB2 antisense RNA 1	16923686	-1.41	0.0367
LINC00941	long intergenic non-protein coding RNA 941	16749632	-1.41	0.0024
LOC105371490	uncharacterized LOC105371490	16829685	-1.41	0.0158
LRRN4CL	LRRN4 C-terminal like	16739479	-1.41	0.0123
MIR134	microRNA 134	16788772	-1.41	0.0196
TMEM87B	transmembrane protein 87B	16884403	-1.41	0.024
ABLIM3	actin binding LIM protein family, member 3	16990862	-1.42	0.0069
ACADVL	acyl-CoA dehydrogenase, very long chain	16830302	-1.42	0.0147
C1orf233	chromosome 1 open reading frame 233	16680362	-1.42	0.0229
CD44	CD44 molecule (Indian blood group)	16723614	-1.42	0.0223
CTTNBP2	cortactin binding protein 2	17062163	-1.42	0.0075
DOK5	docking protein 5	16914972	-1.42	0.0203
EFEMP1	EGF containing fibulin-like extracellular matrix protein 1	16897834	-1.42	0.0193
FRMD5	FERM domain containing 5	16808401	-1.42	0.001
FURIN	furin (paired basic amino acid cleaving enzyme)	16804942	-1.42	0.003
HHIP	hedgehog interacting protein	16971102	-1.42	0.0329
HIST1H2AH	histone cluster 1, H2ah	17005793	-1.42	0.0123
HIST1H2BB	histone cluster 1, H2bb	17016369	-1.42	0.004
RASA4B; RASA4	RAS p21 protein activator 4B; RAS p21 protein activator 4	17061127	-1.42	0.0034
SLC16A4	solute carrier family 16, member 4	16690704	-1.42	0.0021
SNORD114-27	small nucleolar RNA, C/D box 114-27	16788695	-1.42	0.0447
ST3GAL6	ST3 beta-galactoside alpha-2,3-sialyltransferase 6	16943184	-1.42	0.0102
ATP2B4	ATPase, Ca++ transporting, plasma membrane 4	16676183	-1.43	0.0412
BIRC5	baculoviral IAP repeat containing 5	16838359	-1.43	0.0099
CALB2	calbindin 2	16820849	-1.43	0.0035
ENG	endoglin	17098594	-1.43	0.0028
GLIPR1	GLI pathogenesis-related 1	16754373	-1.43	0.0362
GOLGA6L2	golgin A6 family-like 2	16806073	-1.43	0.0173
ISM2	isthmin 2	16795176	-1.43	0.0048
KCNK2	potassium channel, two pore domain subfamily K, member 2	16677451	-1.43	0.0005
KDELR3	KDEL (Lys-Asp-Glu-Leu) endoplasmic reticulum protein retention receptor 3	16930066	-1.43	0.0414
LOC101930100; LOC101928669; LOC644450	uncharacterized LOC101930100; uncharacterized LOC101928669; uncharacterized LOC644450	16921464	-1.43	0.024
LOC105374715	uncharacterized LOC105374715	16995029	-1.43	0.0017
MEIS2	Meis homeobox 2	16807139	-1.43	0.0229
MIR4516	microRNA 4516	16814986	-1.43	0.0214
OR51M1	olfactory receptor, family 51, subfamily M, member 1	16721232	-1.43	0.0017
RGS17	regulator of G-protein signaling 17	17025005	-1.43	0.0026
SERPINE2	serpin peptidase inhibitor, clade E (nexin, plasminogen activator inhibitor type 1), member 2	16909021	-1.43	0.0222
FAM83D	family with sequence similarity 83, member D	16913681	-1.44	0.0181
FOLR3	folate receptor 3 (gamma)	16728617	-1.44	0.006
LOC100132481	uncharacterized LOC100132481	17117990	-1.44	0.0035
MUC1	mucin 1, cell surface associated	16693976	-1.44	0.0035
NLGN2	neuroligin 2	16830428	-1.44	0.0047
SMIM3	small integral membrane protein 3	16991180	-1.44	0.0173
SYNJ2-IT1	SYNJ2 intronic transcript 1	17014157	-1.44	0.0047
TINAGL1	tubulointerstitial nephritis antigen-like 1	16661862	-1.44	0.0128
TUBB4B	tubulin, beta 4B class IVb	17091695	-1.44	0.047
VEPH1	ventricular zone expressed PH domain containing 1	16960844	-1.44	0.0014
ZNF197-AS1	ZNF197 antisense RNA 1	16952734	-1.44	0.0458
CCNB2	cyclin B2	16801557	-1.45	0.0344
LOC105369807	uncharacterized LOC105369807	16753630	-1.45	0.0102
MIR670	microRNA 670	16723937	-1.45	0.0054
PMAIP1	phorbol-12-myristate-13-acetate-induced protein 1	16852683	-1.45	0.0354
GNPTAB	N-acetylglucosamine-1-phosphate transferase, alpha and beta subunits	16769159	-1.46	0.0317
ICAM1	intercellular adhesion molecule 1	16858137	-1.46	0.0462
LOC100506317	uncharacterized LOC100506317	16894307	-1.46	0.008
LOC105373853	uncharacterized LOC105373853	16890058	-1.46	0.0099
MMP24-AS1	MMP24 antisense RNA 1	16918683	-1.46	0.0071
SPOCD1	SPOC domain containing 1	16684581	-1.46	0.0041
ZNF878	zinc finger protein 878	16869060	-1.46	0.0079
FZD4	frizzled class receptor 4	16743091	-1.47	0.0046
GATA6	GATA binding protein 6	16851383	-1.47	0.0403
LOC102723370	uncharacterized LOC102723370	16722880	-1.47	0.0178
P2RX1	purinergic receptor P2X, ligand gated ion channel, 1	16839872	-1.47	0.0053
PLAGL1	pleiomorphic adenoma gene-like 1	17024394	-1.47	0.0399
ASAP2	ArfGAP with SH3 domain, ankyrin repeat and PH domain 2	16876849	-1.48	0.0019
CMAHP	cytidine monophospho-N-acetylneuraminic acid hydroxylase, pseudogene	17016263	-1.48	0.0352
HMGA1	high mobility group AT-hook 1	17007620	-1.48	0.0034
KIF14	kinesin family member 14	16697695	-1.48	0.0183
LMAN1L	lectin, mannose-binding, 1 like	16803076	-1.48	0.0061
PHKG1	phosphorylase kinase, gamma 1 (muscle)	17057966	-1.48	0.0022
SPC24	SPC24, NDC80 kinetochore complex component	16868838	-1.48	0.0371
CPNE7	copine VII	16822014	-1.49	0.0125
DIAPH1	diaphanous-related formin 1	17000858	-1.49	0.0017
ECM1	extracellular matrix protein 1	16670574	-1.49	0.0024
LOC105377555	uncharacterized LOC105377555	16972607	-1.49	0.0438
NRP1	neuropilin 1	16713187	-1.49	0.008
ZIC1	Zic family member 1	16946666	-1.49	0.0105
EGR1	early growth response 1	16989736	-1.5	0.0086
LPCAT2	lysophosphatidylcholine acyltransferase 2	16819082	-1.5	0.0143
MYPN	myopalladin	16705329	-1.5	0.02
PRR11	proline rich 11	16836492	-1.51	0.01
LYPD2	LY6/PLAUR domain containing 2	17081951	-1.52	0.0337
NAV2-IT1	NAV2 intronic transcript 1	16722776	-1.52	0.0442
RASA4B; RASA4	RAS p21 protein activator 4B; RAS p21 protein activator 4	17061125	-1.52	0.0015
TMEM158	transmembrane protein 158 (gene/pseudogene)	16952782	-1.52	0.0248
ATP8B1	ATPase, aminophospholipid transporter, class I, type 8B, member 1	16855510	-1.53	0.0433
ITPR3	inositol 1,4,5-trisphosphate receptor, type 3	17007543	-1.53	0.0234
LOC105374745; LOC100129186	uncharacterized LOC105374745; uncharacterized LOC100129186	16984408	-1.53	0.0000401
NT5E	5-nucleotidase, ecto (CD73)	17010760	-1.53	0.0084
SHTN1	shootin 1	16718719	-1.53	0.0227
SPRR2A	small proline-rich protein 2A	16693357	-1.53	0.0289
ECE1	endothelin converting enzyme 1	16682989	-1.55	0.0119
NUTM2A-AS1	NUTM2A antisense RNA 1	16716267	-1.55	0.0089
PEAR1	platelet endothelial aggregation receptor 1	16672214	-1.55	0.0015
STK32B	serine/threonine kinase 32B	16964597	-1.55	0.0126
TEK	TEK tyrosine kinase, endothelial	17084130	-1.55	0.0199
ITGA5	integrin alpha 5	16765558	-1.56	0.0084
LINC00601	long intergenic non-protein coding RNA 601	16719452	-1.56	0.0006
LOC105369592	uncharacterized LOC105369592	16759746	-1.56	0.0006
LOXL1-AS1	LOXL1 antisense RNA 1	16811523	-1.56	0.004
NLRP1	NLR family, pyrin domain containing 1	16840318	-1.56	0.0088
SYNJ2	synaptojanin 2	17014114	-1.56	0.0192
DOK6	docking protein 6	16852982	-1.57	0.0107
AP1S3	adaptor-related protein complex 1 sigma 3 subunit	16908985	-1.58	0.0182
DNER	delta/notch like EGF repeat containing	16909319	-1.58	0.011
PDE10A	phosphodiesterase 10A	17025523	-1.58	0.0026
PLIN3	perilipin 3	16867414	-1.58	0.0089
C5AR2	complement component 5a receptor 2	16863593	-1.59	0.0408
HIC1	hypermethylated in cancer 1	16829618	-1.59	0.0037
SPAG5	sperm associated antigen 5	16842673	-1.59	0.034
FGF18	fibroblast growth factor 18	16992347	-1.6	0.0242
KIR2DS4	killer cell immunoglobulin-like receptor, two domains, short cytoplasmic tail, 4	16865522	-1.6	0.0173
RGMB	repulsive guidance molecule family member b	16987610	-1.6	0.0129
EMB	embigin	16996030	-1.61	0.04
FRMD4A	FERM domain containing 4A	16711909	-1.61	0.022
MET	MET proto-oncogene, receptor tyrosine kinase	17050591	-1.61	0.0002
PAK3	p21 protein (Cdc42/Rac)-activated kinase 3	17106214	-1.61	0.0083
BASP1	brain abundant, membrane attached signal protein 1	16983451	-1.62	0.0062
DLGAP5	discs, large (Drosophila) homolog-associated protein 5	16793225	-1.62	0.0441
LOC102724458	uncharacterized LOC102724458	16991907	-1.63	0.002
MIR4302	microRNA 4302	16762452	-1.63	0.0323
SGIP1	SH3-domain GRB2-like (endophilin) interacting protein 1	16665796	-1.63	0.0015
PLAUR	plasminogen activator, urokinase receptor	16873060	-1.64	0.0079
PLK2	polo-like kinase 2	16996433	-1.64	0.013
SLC35G4	solute carrier family 35, member G4	17117790	-1.64	0.0016
LHFPL2	lipoma HMGIC fusion partner-like 2	16997503	-1.65	0.0017
LOC105374191	uncharacterized LOC105374191	16947683	-1.66	0.0083
MIR378I; TNFRSF13C	microRNA 378i; tumor necrosis factor receptor superfamily, member 13C	16935510	-1.66	0.0061
PODXL	podocalyxin-like	17062985	-1.66	0.0188
ANPEP	alanyl (membrane) aminopeptidase	16813206	-1.67	0.0064
APCDD1L-AS1	APCDD1L antisense RNA 1 (head to head)	16915245	-1.67	0.0022
ARNT2	aryl-hydrocarbon receptor nuclear translocator 2	16803710	-1.67	0.0283
MT2A	metallothionein 2A	16819207	-1.67	0.0319
RASA4B; RASA4	RAS p21 protein activator 4B; RAS p21 protein activator 4	17061106	-1.67	0.0001
SMURF2	SMAD specific E3 ubiquitin protein ligase 2	16847841	-1.67	0.0045
ADAM12	ADAM metallopeptidase domain 12	16719417	-1.68	0.046
LOC100129138	THAP domain containing, apoptosis associated protein 3 pseudogene	16667895	-1.68	0.0003
LOC101928188	uncharacterized LOC101928188	16825446	-1.68	0.0228
LOC105369301	uncharacterized LOC105369301	16922603	-1.69	0.0144
PAPSS2	3-phosphoadenosine 5-phosphosulfate synthase 2	16707009	-1.69	0.0087
TIAM1	T-cell lymphoma invasion and metastasis 1	16924878	-1.69	0.00000781
HMGA2	high mobility group AT-hook 2	16753641	-1.7	0.0275
VEGFC	vascular endothelial growth factor C	16981730	-1.71	0.0073
ESM1	endothelial cell-specific molecule 1	16996146	-1.72	0.0199
HEG1	heart development protein with EGF-like domains 1	16958403	-1.72	0.0142
IL7R	interleukin 7 receptor	16984010	-1.72	0.0316
RRM2	ribonucleotide reductase M2	16877019	-1.72	0.0484
DKK1	dickkopf WNT signaling pathway inhibitor 1	16705011	-1.73	0.0314
TMEM204	transmembrane protein 204	16814738	-1.73	0.02
CDC20	cell division cycle 20	16663514	-1.74	0.0096
DCBLD2	discoidin, CUB and LCCL domain containing 2	16956714	-1.74	0.0019
LOC105372978	uncharacterized LOC105372978	16933413	-1.75	0.0068
ABI3BP	ABI family, member 3 (NESH) binding protein	16956792	-1.76	0.0053
CDC42EP2	CDC42 effector protein (Rho GTPase binding) 2	16726825	-1.76	0.0022
DUXAP10	double homeobox A pseudogene 10	16789836	-1.76	0.0154
LINC01119	long intergenic non-protein coding RNA 1119	16879796	-1.76	0.0374
PCOLCE2	procollagen C-endopeptidase enhancer 2	16960054	-1.76	0.0158
GALNT5	polypeptide N-acetylgalactosaminyltransferase 5	16886717	-1.77	0.0006
THSD4	thrombospondin type 1 domain containing 4	16802653	-1.78	0.0035
EBF2	early B-cell factor 2	17075628	-1.79	0.011
KCNK6	potassium channel, two pore domain subfamily K, member 6	16861647	-1.79	0.0182
EPHA5	EPH receptor A5	16976329	-1.81	0.0148
GAPLINC	gastric adenocarcinoma associated, positive CD44 regulator, long intergenic non-coding RNA	16850650	-1.82	0.0212
PSG5	pregnancy specific beta-1-glycoprotein 5	16872926	-1.84	0.0093
LOC102546299; LOC105377703	uncharacterized LOC102546299; uncharacterized LOC105377703	16991912	-1.86	0.0186
MEST	mesoderm specific transcript	17051626	-1.87	0.035
MGST1	microsomal glutathione S-transferase 1	16748788	-1.87	0.016
HSPB6	heat shock protein, alpha-crystallin-related, B6	16871467	-1.9	0.0147
STRIP2	striatin interacting protein 2	17051441	-1.9	0.0236
ASPN	asporin	17095887	-1.95	0.0173
ITGA8	integrin alpha 8	16712086	-1.97	0.0334
FLNC	filamin C, gamma	17051286	-1.98	0.0128
CNTNAP1	contactin associated protein 1	16834409	-2	0.0349
CELF2	CUGBP, Elav-like family member 2	16702399	-2.05	0.0108
LOC105369301	uncharacterized LOC105369301	16922606	-2.06	0.0004
ITGA4	integrin alpha 4	16888270	-2.07	0.0133
CCDC190	coiled-coil domain containing 190	16695780	-2.08	0.017
GDF5	growth differentiation factor 5	16918722	-2.08	0.0397
TNS1	tensin 1	16908251	-2.1	0.0088
LOC102723739	uncharacterized LOC102723739	16896576	-2.12	0.039
EPB41L3	erythrocyte membrane protein band 4.1-like 3	16853631	-2.13	0.0134
GALNT12	polypeptide N-acetylgalactosaminyltransferase 12	17087413	-2.13	0.0089
HIST1H2BM	histone cluster 1, H2bm	17005865	-2.13	0.0303
SSC5D	scavenger receptor cysteine rich family, 5 domains	16865699	-2.16	0.0084
SLC14A1	solute carrier family 14 (urea transporter), member 1 (Kidd blood group)	16852179	-2.18	0.0391
C2orf81	chromosome 2 open reading frame 81	17117871	-2.2	0.0318
PDPN	podoplanin	16659459	-2.25	0.0128
FOSL1	FOS-like antigen 1	16740630	-2.31	0.0043
PTPRB	protein tyrosine phosphatase, receptor type, B	16767422	-2.31	0.0128
AHNAK2	AHNAK nucleoprotein 2	16797196	-2.32	0.0032
MKI67	marker of proliferation Ki-67	16719515	-2.32	0.0221
CPA4	carboxypeptidase A4	17051553	-2.33	0.0245
CPXM2	carboxypeptidase X (M14 family), member 2	16719171	-2.33	0.0114
BST1	bone marrow stromal cell antigen 1	16965252	-2.34	0.044
TM4SF1	transmembrane 4 L six family member 1	16960355	-2.35	0.0098
LRRC32	leucine rich repeat containing 32	16742384	-2.37	0.0335
RIMS1	regulating synaptic membrane exocytosis 1	17010198	-2.38	0.042
IL13RA2	interleukin 13 receptor, alpha 2	17113448	-2.47	0.0148
ASPM	abnormal spindle microtubule assembly	16697544	-2.49	0.0217
LEP	leptin	17051152	-2.61	0.0103
SCUBE3	signal peptide, CUB domain, EGF-like 3	17007738	-2.72	0.0139
ANOS1	anosmin 1	17108959	-2.75	0.0212
F2RL2	coagulation factor II (thrombin) receptor-like 2	16997383	-2.75	0.0114
LOC105374715	uncharacterized LOC105374715	16995035	-2.77	0.0034
MEDAG	mesenteric estrogen-dependent adipogenesis	16773681	-2.79	0.0041
XGY2; XG	Xg pseudogene, Y-linked 2; Xg blood group	17115934	-2.95	0.025
CDCP1	CUB domain containing protein 1	16952769	-2.99	0.0045
XG	Xg blood group	17101214	-2.99	0.0154
CEMIP	cell migration inducing protein, hyaluronan binding	16803754	-3.05	0.0168
FLG	filaggrin	16693308	-3.2	0.0113
ADAMTSL1	ADAMTS like 1	17083793	-3.34	0.0021
GREM1	gremlin 1, DAN family BMP antagonist	16798951	-3.38	0.0397
MFAP5	microfibrillar associated protein 5	16760953	-3.4	0.0016
TGM2	transglutaminase 2	16919158	-3.52	0.0431
HAPLN1	hyaluronan and proteoglycan link protein 1	16997802	-3.72	0.0037
MOXD1	monooxygenase, DBH-like 1	17023658	-3.85	0.0055
RGS4	regulator of G-protein signaling 4	16673126	-4.24	0.0012
CNTN3	contactin 3 (plasmacytoma associated)	16956316	-4.35	0.0074
KRTAP2-3	keratin associated protein 2-3	16844585	-4.52	0.0084
CHI3L1	chitinase 3-like 1 (cartilage glycoprotein-39)	16698185	-7.45	0.036
