# Supplementary material for: Comparative transcriptome analysis identifies CARM1 and DNMT3A as genes associated with osteoporosis
Source: Sci Rep. 2020 Oct 1;10:16298. doi: 10.1038/s41598-020-72870-2 (PMC7530982; doi:10.1038/s41598-020-72870-2)
Supplement: Supplementary file 4 — Supplementary Information 4. [file 41598_2020_72870_MOESM4_ESM.xlsx]

## Sheet: Hoja1
Supplemental Table S3. Gene Ontology-based biological process pathways altered after comparison of Fracture and Control RNA expression data.
NG: Number of annotated genes in the input list; NGR; Number of annotated genes in the reference list.
p-Values have been obtained through Hypergeometric analysis corrected by FDR method.
GO Term	Annotation	NG	NGR	p-Value	p-Value (FDR)	Genes
GO:0001701	in utero embryonic development	26	175	0.0000000003796	0.000001455	ADAM10,TGFB3,NOG,GPI,ANGPT1,CCNB1,HEG1,BCL2L1,CCNB2,APBA1,GATA6,COPS3,ACVRL1,NOTCH1,SMAD3,EPB41L5,ARNT2,FOXC1,B9D1,GNA13,GATA3,MAN2A1,FOSL1,SMO,CTNNB1,CUL4A
GO:0002040	sprouting angiogenesis	11	32	0.000000005117	0.000006539	PGF,ANGPT1,E2F8,NRP1,VEGFC,ESM1,TEK,NOTCH1,ENG,RSPO3,LEF1
GO:0045944	positive regulation of transcription by RNA polymerase II	78	1121	0.000000003994	0.000007657	PHF10,IRF2BP1,CARM1,TBL1X,ABLIM3,IER5,TGFB3,ZNF24,DDIT3,MET,NOG,TMEM173,PLAGL1,CITED4,CTCF,PARK2,E2F8,PHOX2B,HNF1A,SOX1,HMGA1,SBNO2,IER2,HOXB5,GREM1,POU2F3,MC1R,EGR1,DOT1L,BMPR1B,MEIS2,CELA1,LUM,CAMTA2,HIPK2,CEBPG,EBF2,FOSL2,NUCKS1,EGR3,HEY2,ASCL4,HOXD4,SOX4,ACVRL1,ELK3,JAG1,NOTCH1,SMAD3,KLF5,BARX2,ARID3C,ARNT2,SOX15,PF4,ENG,MED1,FOXC1,NR1D2,HMGA2,MSGN1,YY2,SERTAD1,GATA3,NR3C1,FOSL1,UBB,LEF1,ZIC1…
GO:0030198	extracellular matrix organization	27	243	0.0000001018	0.00007805	ICAM1,ITGA8,LAMC1,ITGA5,COL10A1,CCDC80,NDNF,FURIN,ADAM12,COL5A2,LUM,ITGB8,ECM2,CD44,ITGA4,ABI3BP,ADAMTSL4,HAPLN1,LAMA3,COL5A3,VCAM1,B4GALT1,COL4A3,MMP16,MFAP5,MMP2,HSPG2
GO:0001525	angiogenesis	26	227	0.00000009511	0.00009117	ITGA5,AMOTL1,PGF,NDNF,ROBO4,NRP1,VEGFC,ECM1,ESM1,TEK,ACVRL1,ELK3,JAG1,KLF5,LEP,CALCRL,PTPRB,MED1,FOXC1,WARS,FGF18,ANPEP,TBX4,MMP2,PRKX,HSPG2
GO:0043524	negative regulation of neuron apoptotic process	19	134	0.0000001827	0.000116751	TGFB3,NDNF,GPI,ANGPT1,PARK2,GDF5,SNCA,BCL2L1,NRP1,NRBP2,HIPK2,AXL,FZD9,PPT1,BCL2,JAK2,AARS,MEF2C,KIF14
GO:0007155	cell adhesion	40	474	0.0000002262	0.000123873	MFAP4,ICAM1,RELN,LAMC1,ITGA5,EPHA8,PCDHB6,PODXL,ADAM12,CCR1,IZUMO1,CNTN3,CD96,APBA1,PRKCE,ITGB8,FOLR3,CD44,PCDHB15,DSG2,PXN,EFS,CNTNAP1,HAPLN1,TINAGL1,LAMA3,PCDHB14,CDH4,ENG,PCDHB8,COL5A3,VCAM1,B4GALT1,PCDHB13,IL32,COL4A3,PTPRK,RGMB,CTNNB1,PRKX
GO:0008284	positive regulation of cell population proliferation	41	498	0.0000003086	0.000147878	ADAM10,CARM1,KIT,TGFB3,TSHR,PGF,NRG1,CCNB1,BNC1,MDM2,BCL2L1,CLEC11A,CCNB2,GREM1,BST1,DOT1L,PRL,VEGFC,CHRM1,HIPK2,PDGFD,IL7R,ESM1,SOX4,IRS1,NOTCH1,TIAM1,KLF5,BIRC5,PTPN6,ARNT2,THPO,PDGFRB,SERTAD1,FGF18,CCNF,FOSL1,LEF1,KIF14,CUL4A,CDC20
GO:0045766	positive regulation of angiogenesis	18	127	0.0000003842	0.000163671	HSPB6,PGF,ADAM12,ANXA3,GREM1,VEGFC,CELA1,ECM1,ITGB8,HIPK2,GATA6,TEK,ACVRL1,ENG,HMGA2,HK2,FGF18,CHI3L1
GO:0034446	substrate adhesion-dependent cell spreading	10	38	0.0000004431	0.000169884	ITGA8,LAMC1,FZD4,MERTK,NRP1,AXL,TEK,ITGA4,PARVB,KIF14
GO:0006357	regulation of transcription by RNA polymerase II	72	1140	0.0000006706	0.000233744	ATP2B4,ZNF80,TBL1X,ZNF169,ZNF768,ZNF235,KIT,ZNF41,HESX1,ZIC4,FOXB2,THAP3,ZNF460,ZNF724P,CITED4,ZNF334,ZFP1,SETBP1,MED15,BNC1,ZNF681,HNF1A,BAZ1A,ZNF596,POU2F3,EGR1,BHLHA9,ZNF493,ZNF397,MYNN,CAMTA2,ECM1,HOPX,ZNF233,ETV3,CEBPG,FOSL2,NUCKS1,EGR3,ASCL4,ELK3,ENY2,SMAD3,ZNF829,KLF5,BARX2,ZNF383,SOX15,ZNF347,ZSCAN29,ZNF92,FOXC1,ZNF91,YY2,PTAFR,HOXA13,ZNF30,TPRXL,MKX,ZNF280D,ZFP64,ZNF699,ZNF557,FOSL1,ZFP2…
GO:1990830	cellular response to leukemia inhibitory factor	15	95	0.0000008707	0.00027819	ICAM1,FZD4,TLE4,SOX1,PCOLCE2,SBNO2,VEGFC,PTP4A3,MYNN,EFHC2,SRM,KLF5,HK2,SYNGR1,GFPT2
GO:0000122	negative regulation of transcription by RNA polymerase II	56	824	0.000001327	0.000391242	INSM1,IRF2BP1,TCFL5,TBL1X,TLE4,DDIT3,NOG,MXD1,DKK1,CTCF,PARK2,E2F8,SMURF2,HIST1H1B,SNCA,MDM2,JAZF1,EGR1,MEIS2,CELA1,HIPK2,GATA6,PCGF6,ETV3,BACH2,HEY2,ELK3,NOTCH1,SMAD3,KLF5,BARX2,LEP,SOX15,ZNF608,POU6F1,ZNF589,SARS,MED1,FOXC1,NR1D2,HMGA2,YY2,GATA3,HIC1,PARP9,NR3C1,UBB,LEF1,TBX18,KDM5D,HFE2,SMO,CTNNB1,THRB,HES6,MEF2C
GO:0007165	signal transduction	60	920	0.000002108	0.000538806	TRAF4,NRXN2,MAP2K6,FLNB,EXT1,PLAUR,GABRG2,KIT,DGKD,IL18R1,PGF,RPS6KB2,MET,TRIM55,ARAP3,ARHGAP28,GREM1,BST1,NRP1,VEGFC,TRAF1,CHRM1,ECM1,PRKCE,CHRNA2,CD274,IL7R,PXN,P2RX1,CCL13,ARHGAP42,COPS3,AXL,TEK,CBLB,ACVRL1,ELK3,IMPA2,TRAF2,CNTNAP1,IRS1,MCC,PAG1,KIF13B,IGFBP6,PDGFRB,ARHGAP40,GNA13,CLCN6,GATA3,IRAK1,IFNGR1,FGF18,NR3C1,PTPRK,GPRC5A,RGMB,JAK2,MAP2K4,BCAR3
GO:0008285	negative regulation of cell population proliferation	34	405	0.000002005	0.000548977	INSM1,TGFB3,CAMK2N1,SLIT3,PDPN,IFNK,CTCF,PODN,BTG3,PHOX2B,SPEG,HMGA1,ETV3,SOX4,ACVRL1,NOTCH1,CDKN2C,PTPN6,IGFBP6,CLMN,WARS,B4GALT1,ZNF503,GATA3,MTBP,COL4A3,CGRRF1,PTPRK,FOSL1,SERPINE2,JAK2,PMP22,CTNNB1,CUL4A
GO:0030334	regulation of cell migration	13	79	0.000002872	0.000688116	AMOTL1,TBCCD1,PARD6B,ROBO4,FRMD5,BEX4,UNC5C,SPATA13,LAMA3,GNA13,SERPINE2,KIF14,PRKX
GO:0030335	positive regulation of cell migration	22	207	0.000003162	0.000713127	ADAM10,INSM1,ITGA5,FAM110C,KIT,PDPN,PODXL,CCR1,CXCL16,CD274,SH3RF2,PDGFD,DIAPH1,NOTCH1,SMAD3,TIAM1,SEMA3F,PDGFRB,GTSE1,LEF1,LGR6,JAK2
GO:0061549	sympathetic ganglion development	5	9	0.000005390	0.00114806	INSM1,PHOX2B,NRP1,SEMA3F,CTNNB1
GO:0043066	negative regulation of apoptotic process	38	501	0.000005769	0.00116415	HSPA9,PLAUR,PDPN,ANGPT1,DKK1,PLK2,BAG1,DAPK1,SNCA,BCL2L1,GREM1,RNF144B,HHIP,GATA6,IFI6,SH3RF2,CAMK1D,CD44,EGR3,AXL,TEK,SMAD3,BIRC5,LEP,ARNT2,MED1,HMGA2,PCID2,IRAK1,DHCR24,UBB,LEF1,PPT1,BCL2,ASNS,SMO,CTNNB1,KIF14
GO:0042421	norepinephrine biosynthetic process	4	5	0.000006805	0.00124235	INSM1,MOXD1,TH,GATA3
GO:0014031	mesenchymal cell development	4	5	0.000006805	0.00124235	HEY2,NOTCH1,FOXC1,BCL2
GO:0001974	blood vessel remodeling	8	31	0.000007516	0.00125293	TGM2,MDM2,AXL,ACVRL1,JAG1,FOXC1,RSPO3,MEF2C
GO:0043392	negative regulation of DNA binding	8	31	0.000007516	0.00125293	WFIKKN1,SUMO3,GZMA,HMGA2,LEF1,ZNF462,JAK2,SMO
GO:0016266	O-glycan processing	11	63	0.000009189	0.00146796	MUC5B,MUC1,ST6GALNAC4,GXYLT2,ST3GAL1,GALNT5,B3GNT3,GXYLT1,MUC17,GALNT1,GALNT12
GO:0003222	ventricular trabecula myocardium morphogenesis	6	16	0.000009799	0.00150275	NRG1,HEG1,HEY2,NOTCH1,ENG,MED1
GO:0010718	positive regulation of epithelial to mesenchymal transition	9	42	0.00001057	0.00155832	TGFB3,PDPN,NOTCH1,SMAD3,EPB41L5,TIAM1,FOXC1,LEF1,CTNNB1
GO:0043312	neutrophil degranulation	37	499	0.00001260	0.00178872	MVP,ADAM10,MLEC,PLAUR,CPPED1,PIGR,PGM1,TMEM173,GPI,ACTR10,SNAP25,RAB44,ACPP,ALDOA,GCA,ANXA3,PRG3,BST1,SLC15A4,NBEAL2,FOLR3,CD44,MGST1,DIAPH1,P2RX1,PTPN6,PTPRB,PTAFR,B4GALT1,IDH1,SYNGR1,SERPINA1,GLIPR1,CHI3L1,GPR84,ANPEP,PYGL
GO:0006355	regulation of transcription, DNA-templated	36	481	0.00001343	0.00183908	TCFL5,CARM1,ZNF585B,DDIT3,VGLL4,IFNK,MN1,HIST1H1B,SOX1,HMGA1,ZNF630,PTP4A3,PGBD1,BACH2,SOX4,ACVRL1,NOTCH1,ARNT2,SOX15,ENG,FOXC1,NR1D2,FADS1,HMGA2,KRBOX1,EFEMP1,LRIF1,HIC1,ZNF280D,NR3C1,ASCC1,LEF1,TCEA1,TBX4,HES6,MEF2C
GO:0002063	chondrocyte development	6	17	0.00001470	0.00187887	SULF1,BMPR1B,ECM1,SULF2,CHSY1,FGF18
GO:0006468	protein phosphorylation	36	483	0.00001469	0.00194155	MYLK4,ADAM10,MERTK,BUB1,RPS6KB2,PLK4,PLK2,RIOK1,DAPK1,SPEG,CAMK2A,FAM20C,CCNB2,NRBP2,BMPR1B,ALPK1,PTK6,CAMK1G,PRKCE,PHKG1,HIPK2,CAMK1D,KSR2,ADCK4,PKMYT1,ST3GAL1,MAPK4,TSSK6,ACVRL1,OBSCN,BIRC5,TRIO,IRAK1,CCNF,P2RX7,JAK2
GO:0018108	peptidyl-tyrosine phosphorylation	18	165	0.00001694	0.00209544	RELN,MAP2K6,KIT,MERTK,NRG1,MET,EPHA8,FGF22,AXL,TEK,PTPN6,PDGFRB,DYRK4,EFEMP1,FGF18,EPHA5,JAK2,MAP2K4
GO:0007186	G protein-coupled receptor signaling pathway	65	1101	0.00002004	0.0021344	OR10AD1,FZD4,RGS4,OR2Z1,TSHR,ITPR3,KCNK2,OR2A25,P2RY6,GNG4,TACR3,CCR1,OR10S1,RGS13,RGS7BP,P2RY2,GPR45,MC1R,OR6N1,OR7G1,CXCL16,GPR153,OR51M1,RXFP3,OR4D5,CHRM1,CGB2,OR2AE1,MRGPRF,PDE4D,CCL13,OR2G3,PDE10A,OR6K2,OBSCN,PTGER4,FZD9,OR6M1,TIAM1,PTPN6,OR5M9,CALCRL,TRIO,PF4,PDGFRB,MRGPRX3,ADCYAP1R1,GNA13,OR8A1,PTAFR,CALM3,P2RY13,PREX2,GPR68,OR2L2,OR52I2,OR9Q2,OR2G6,LGR6,GPRC5A,GPR84,JAK2,SMO,OR4D6,F2RL2
GO:0001936	regulation of endothelial cell proliferation	4	6	0.00001985	0.00217489	ANGPT1,ACVRL1,LEP,FGF18
GO:0051897	positive regulation of protein kinase B signaling	18	166	0.00001840	0.00220463	FAM110C,KIT,NRG1,MET,ANGPT1,MC1R,FGF22,AXL,TEK,IRS1,LEP,THPO,PDGFRB,ENG,C1QTNF1,GATA3,FGF18,CHI3L1
GO:0006977	DNA damage response, signal transduction by p53 class mediator resulting in cell cycle arrest	10	56	0.00001902	0.00221005	CNOT10,CARM1,MUC1,PLAGL1,PLK2,CCNB1,E2F8,MDM2,SOX4,GTSE1
GO:0030501	positive regulation of bone mineralization	8	35	0.00001984	0.00223755	TGFB3,GPM6B,FAM20C,BMPR1B,FZD9,SMAD3,P2RX7,MEF2C
GO:0007157	heterophilic cell-cell adhesion via plasma membrane cell adhesion molecules	9	46	0.00002308	0.0023911	ICAM1,ITGA5,PTPRD,HMCN1,CRB1,CDH4,VCAM1,CADM3,CD209
GO:0009612	response to mechanical stimulus	10	58	0.00002619	0.00264271	KCNK2,CCNB1,GDF5,MEIS2,PTGER4,CLCN6,FOSL1,CHI3L1,ASNS,P2RX7
GO:0060411	cardiac septum morphogenesis	5	12	0.00003107	0.00305428	MDM2,HEY2,MKS1,JAG1,NOTCH1
GO:0007160	cell-matrix adhesion	13	99	0.00003568	0.00342008	ITGA8,EPDR1,CD96,ITGB8,ECM2,CD44,PXN,ITGA4,TIAM1,STRC,COL5A3,VCAM1,CTNNB1
GO:0043388	positive regulation of DNA binding	7	29	0.00004517	0.00423371	PLAUR,PARK2,HIPK2,CEBPG,FOXC1,CALM3,JAK2
GO:0051145	smooth muscle cell differentiation	5	13	0.00004905	0.00447774	GATA6,HEY2,TMEM204,CTNNB1,MEF2C
GO:0006915	apoptotic process	39	573	0.00005025	0.00448045	CASP6,TRAF4,MAP2K6,CYFIP2,BUB1,SULF1,TMEM173,PLAGL1,BAG1,DAPK1,SNCA,DRAM2,GREM1,GZMA,ESPL1,RNF144B,TRAF1,PRKCE,IFI6,UNC5C,P2RX1,TIAM1,ADAMTSL4,BIRC5,PTPN6,PRF1,NLRP1,PHLPP1,MTFP1,PMAIP1,DHCR24,NR3C1,BBC3,CHI3L1,BCL2,JAK2,MAP2K4,EPB41L3,MEF2C
GO:0001836	release of cytochrome c from mitochondria	6	21	0.00005727	0.00499022	BCL2L1,IFI6,FZD9,PMAIP1,BBC3,BCL2
GO:0002931	response to ischemia	8	41	0.00006708	0.00571502	MAP2K6,NDNF,CAMK2A,EGR1,P2RX2,HK2,BCL2,P2RX7
GO:0022617	extracellular matrix disassembly	10	65	0.00007228	0.00602467	ADAM10,LAMC1,FURIN,ADAMTS5,CD44,CAPG,ADAMTS4,MMP16,SCUBE3,MMP2
GO:0030509	BMP signaling pathway	11	79	0.00008168	0.0066628	BMP8B,NOG,SMURF2,GDF5,EGR1,BMPR1B,ACVRL1,ENG,LEF1,RGMB,HFE2
GO:0042100	B cell proliferation	7	32	0.00008921	0.00670682	IFNK,IFNA5,IL7R,CARD11,LEF1,BCL2,MEF2C
GO:0048846	axon extension involved in axon guidance	4	8	0.00008765	0.00672094	SLIT3,NRP1,SEMA3F,SLIT2
GO:0033555	multicellular organismal response to stress	4	8	0.00008765	0.00672094	IDO1,PRL,ADCYAP1R1,SEPN1
GO:0071312	cellular response to alkaloid	4	8	0.00008765	0.00672094	ICAM1,MDM2,BCL2L1,TH
GO:0000902	cell morphogenesis	12	94	0.00009325	0.00687536	CYFIP2,NRG1,TBCCD1,PDPN,SSH1,GREM1,UPK3A,IL7R,CDH4,MED1,CDHR3,P2RX7
GO:0032496	response to lipopolysaccharide	15	141	0.000110923	0.00773237	DUSP10,SNCA,IDO1,CD96,PRL,MGST1,HNRNPA0,PTGER4,NOTCH1,TH,TIMP4,VCAM1,IRAK1,P2RX7,JAK2
GO:0007605	sensory perception of sound	15	141	0.000110923	0.00773237	ICAM1,FZD4,TBL1X,TRIOBP,KCNE1,DIAPH1,OTOS,BIRC5,P2RX2,TH,ATP8B1,TUB,HOMER2,COL4A3,THRB
GO:0007156	homophilic cell adhesion via plasma membrane adhesion molecules	16	157	0.000110764	0.0080126	PCDHB6,HMCN1,ROBO4,ANXA3,DSG3,PCDHB15,DSG2,PVRL2,EMB,MYPN,PCDHB14,CDH4,PCDHB8,CDHR3,PCDHB13,CADM3
GO:0016477	cell migration	18	192	0.000125051	0.00856152	LAMC1,MERTK,MET,PODXL,PTK6,FAM83D,ITGB8,SPATA13,EFS,AXL,TIAM1,PDGFRB,FOXC1,RHBDF1,PARP9,PTPRK,SDC2,PAK3
GO:0019221	cytokine-mediated signaling pathway	23	282	0.000133022	0.00894747	ICAM1,VIM,IL36B,KIT,MUC1,IFNK,IFNA5,CCR1,BCL2L1,IL13RA2,BIRC5,PTPN6,PF4,VCAM1,PTAFR,GATA3,IL32,IRAK1,IFNGR1,UBB,BCL2,JAK2,MMP2
GO:0000904	cell morphogenesis involved in differentiation	3	4	0.000158748	0.00966095	RELN,DKK1,CTNNB1
GO:0060676	ureteric bud formation	3	4	0.000158748	0.00966095	NOG,GREM1,GATA3
GO:1905274	regulation of modification of postsynaptic actin cytoskeleton	3	4	0.000158748	0.00966095	BAIAP2,TIAM1,CTTNBP2
GO:0030947	regulation of vascular endothelial growth factor receptor signaling pathway	3	4	0.000158748	0.00966095	FZD4,VEGFC,TMEM204
GO:0007159	leukocyte cell-cell adhesion	6	25	0.000166107	0.00995085	ICAM1,ITGA5,ITGA4,VCAM1,NT5E,CD209
GO:0010469	regulation of signaling receptor activity	31	442	0.000168802	0.00995671	CDC42EP2,IL36B,TGFB3,PGF,BMP8B,NRG1,FAM132B,GPI,IFNK,DKK1,GDF5,IFNA5,CLEC11A,PRL,FGF22,VEGFC,CXCL16,CDNF,MANF,PDGFD,CGB2,PDE4D,CCL13,JAG1,LEP,PF4,THPO,EFEMP1,VGF,IL32,FGF18
GO:0042698	ovulation cycle	4	9	0.000153456	0.00997207	BMPR1B,PRL,AXL,TIMP4
GO:0001501	skeletal system development	15	145	0.000151893	0.0100406	EXT1,COL10A1,BMP8B,NOG,COL5A2,WFIKKN1,BMPR1B,PAPSS2,HOXD4,SOX4,NPR3,HAPLN1,ADAMTS4,HOXA13,MMP16
GO:0007411	axon guidance	18	197	0.000172861	0.0100416	RELN,DOK5,EXT1,CYFIP2,SLIT3,EPHA8,ROBO4,NRP1,UNC5C,EMB,MYPN,SEMA3F,CDH4,CRMP1,DOK6,GATA3,EPHA5,SLIT2
GO:0007399	nervous system development	23	291	0.000210765	0.0112233	GAP43,PHF10,MERTK,NRG1,MET,NOG,N4BP3,GPM6B,PCDHB6,PHOX2B,CNTN3,APBA1,CHRM1,PCDHB15,AXL,JAG1,FZD9,CRMP1,MSI1,PPT1,BPNT1,DPF3,MEF2C
GO:0048010	vascular endothelial growth factor receptor signaling pathway	9	60	0.000201199	0.0113441	CYFIP2,PGF,SULF1,NRP1,BAIAP2,VEGFC,PXN,AXL,FOXC1
GO:0003203	endocardial cushion morphogenesis	5	17	0.000210215	0.0113516	NOG,MDM2,ACVRL1,NOTCH1,ENG
GO:2000463	positive regulation of excitatory postsynaptic potential	6	26	0.000209674	0.0114841	RELN,RGS4,SSH1,BAIAP2,NLGN2,RIMS1
GO:0043065	positive regulation of apoptotic process	25	328	0.000200886	0.0114955	ADAM10,MAP2K6,TGFB3,BCL10,TGM2,SNCA,GZMA,CAMK1D,UNC5C,SOX4,OBSCN,FZD9,TIAM1,ADAMTSL4,TRIO,PDGFRB,HMGA2,GNA13,B4GALT1,PMAIP1,FOSL1,UBB,BBC3,SLIT2,CTNNB1
GO:0030308	negative regulation of cell growth	14	133	0.000207599	0.0115353	SLIT3,GNG4,DCBLD2,GREM1,ACVRL1,SMAD3,CDKN2C,SERTAD2,WFDC1,CCDC85B,PPT1,SERPINE2,BCL2,SLIT2
GO:0001837	epithelial to mesenchymal transition	7	37	0.000234878	0.0123359	NOG,FAM83D,NOTCH1,EPB41L5,HMGA2,LEF1,CTNNB1
GO:0065003	protein-containing complex assembly	13	119	0.000239456	0.0124064	LAMC1,PARD6B,CCNB1,HMGA1,MDM2,APBA1,TRAF1,SH3BGR,CAPG,TRAF2,LIN7A,RIMS1,DET1
GO:0090073	positive regulation of protein homodimerization activity	4	10	0.000248779	0.0125502	TRAF4,TRAF2,CRBN,MEF2C
GO:0032940	secretion by cell	4	10	0.000248779	0.0125502	MERTK,FURIN,AXL,SERPINE2
GO:0001764	neuron migration	12	105	0.000269797	0.0134338	RELN,NDNF,ASPM,PHOX2B,SOX1,ASTN1,NRP1,AXL,GATA3,CTNNB1,MEF2C,DNER
GO:0030279	negative regulation of ossification	5	18	0.000282833	0.0137263	DKK1,CHSY1,NOTCH1,BCL2,MEF2C
GO:0006508	proteolysis	34	517	0.000280345	0.01378	CASP6,KLK13,RELN,ADAMTSL1,TBL1X,MPND,ADAM30,PIGK,ADAM12,PM20D2,ADAMTS5,ESPL1,CELA1,THSD4,UFSP2,ADAM33,CELA3B,ADAM29,ECEL1,PIP,ADAM32,ADAMTSL4,SPCS3,TINAGL1,THOP1,ADAMTS4,ADAM28,TASP1,CPO,RHBDF1,CPA4,MMP16,ANPEP,MMP2
GO:0071456	cellular response to hypoxia	12	106	0.00029485	0.0141307	ICAM1,KCNK2,NDNF,CCNB1,MDM2,PRKCE,HIPK2,GATA6,CPEB1,PMAIP1,IRAK1,BCL2
GO:0010628	positive regulation of gene expression	25	337	0.000302761	0.0143307	KIT,CAMK2N1,NRG1,NOG,DKK1,CTCF,PARK2,LRRC32,MDM2,EGR1,ITGB8,IL7R,PIP,NOTCH1,SMAD3,PF4,MED1,HMGA2,WARS,C1QTNF1,RIMS1,LEF1,P2RX7,SMO,MEF2C
GO:0030154	cell differentiation	34	521	0.000322413	0.0150748	ASF1B,TCFL5,PGF,FOXB2,GGN,ANGPT1,GPM6B,BNC1,SOX1,FGF22,PTK6,ETV3,RBM24,C8orf22,FCRLA,HEY2,SOX4,ELK3,PTPN6,SOX15,FOXC1,NR1D2,ADCYAP1R1,MSGN1,GNA13,SPATA20,CCDC85B,ZIC1,NKX1-2,JAK2,ANPEP,THRB,HES6,HSPG2
GO:0006418	tRNA aminoacylation for protein translation	7	39	0.000330501	0.0152668	MARS,TARS,IARS,SARS,WARS,LARS2,AARS
GO:0007420	brain development	18	209	0.000357604	0.0159425	SLC38A3,SYNJ2,RELN,ITGA8,RGS4,HESX1,DNAJC30,BAIAP2,NDUFS4,UNC5C,C11orf63,CTTNBP2,ARNT2,POU6F1,MED1,ZIC1,PPT1,HSPG2
GO:0007219	Notch signaling pathway	12	108	0.00035091	0.0160165	ADAM10,KRT19,SORBS2,PTP4A3,HEY2,JAG1,NOTCH1,TIMP4,FOXC1,DTX3,HES6,DNER
GO:0007179	transforming growth factor beta receptor signaling pathway	11	93	0.000355972	0.0160564	TGFB3,FURIN,LRRC32,GDF5,BMPR1B,HIPK2,PXN,ACVRL1,SMAD3,PTPRK,UBB
GO:0043270	positive regulation of ion transport	3	5	0.000386663	0.0161138	CHRM1,P2RX1,LEP
GO:0072655	establishment of protein localization to mitochondrion	3	5	0.000386663	0.0161138	DDIT3,HK1,HK2
GO:0032534	regulation of microvillus assembly	3	5	0.000386663	0.0161138	PODXL,KLF5,ATP8B1
GO:1902254	negative regulation of intrinsic apoptotic signaling pathway by p53 class mediator	3	5	0.000386663	0.0161138	PARK2,MDM2,RRM2B
GO:0030318	melanocyte differentiation	5	19	0.000372995	0.0164375	KIT,SLC24A5,HPS4,BCL2,MEF2C
GO:0016446	somatic hypermutation of immunoglobulin genes	4	11	0.000380279	0.0165681	POLB,MLH1,SAMHD1,POLQ
GO:0010811	positive regulation of cell-substrate adhesion	7	41	0.000455037	0.0187593	ITGA5,CCDC80,NDNF,PRKCE,ECM2,ABI3BP,JAK2
GO:0032956	regulation of actin cytoskeleton organization	9	67	0.000469514	0.0191502	GPM6B,ARHGAP28,ARHGAP18,BST1,BAIAP2,SIGLEC15,PDGFRB,ARHGAP40,EPHA5
GO:0032332	positive regulation of chondrocyte differentiation	5	20	0.000483282	0.0195043	GDF5,BMPR1B,ACVRL1,SMAD3,FGF18
GO:0001933	negative regulation of protein phosphorylation	9	68	0.000524819	0.02096	INSM1,PPP1R15B,ANGPT1,PARK2,CCNB1,SNCA,PAQR3,WARS,SLIT2
GO:0036499	PERK-mediated unfolded protein response	4	12	0.000554884	0.0219322	DDIT3,EIF2S1,HERPUD1,ASNS
GO:0045893	positive regulation of transcription, DNA-templated	35	563	0.000640136	0.0250437	FZD4,TBL1X,TGFB3,DDIT3,BCL10,CTCF,HNF1A,HMGA1,EGR1,HIPK2,GATA6,HEY2,SOX4,TRIM16,ACVRL1,ENY2,NOTCH1,SMAD3,LBH,ARNT2,MED1,FOXC1,NR1D2,HMGA2,SERTAD2,TASP1,PCID2,GATA3,IRAK1,PARP9,LEF1,ZIC1,RGMB,CTNNB1,MEF2C
GO:0071773	cellular response to BMP stimulus	6	32	0.000691933	0.0267967	PHOX2B,BMPR1B,GATA6,ACVRL1,GATA3,HFE2
GO:0070986	left/right axis specification	4	13	0.000779698	0.027176	NOTCH1,EPB41L5,ARL13B,SMO
GO:0003215	cardiac right ventricle morphogenesis	4	13	0.000779698	0.027176	HEY2,SOX4,JAG1,GATA3
GO:0001957	intramembranous ossification	3	6	0.000753472	0.0275125	MN1,FGF18,MMP2
GO:0071864	positive regulation of cell proliferation in bone marrow	3	6	0.000753472	0.0275125	HMGA2,LEF1,MEF2C
GO:0097119	postsynaptic density protein 95 clustering	3	6	0.000753472	0.0275125	RELN,NRXN2,NLGN2
GO:1901166	neural crest cell migration involved in autonomic nervous system development	3	6	0.000753472	0.0275125	PHOX2B,NRP1,SEMA3F
GO:0007492	endoderm development	5	22	0.000775223	0.0275204	LAMC1,EXT1,NOTCH1,SMAD3,EPB41L5
GO:2001243	negative regulation of intrinsic apoptotic signaling pathway	5	22	0.000775223	0.0275204	PLAUR,BCL2L1,HERPUD1,IVNS1ABP,BCL2
GO:0002052	positive regulation of neuroblast proliferation	5	22	0.000775223	0.0275204	ASPM,VEGFC,NOTCH1,SMO,CTNNB1
GO:0060412	ventricular septum morphogenesis	6	33	0.000821278	0.0278653	SLIT3,NOG,HEY2,SOX4,NOTCH1,SLIT2
GO:0006284	base-excision repair	6	33	0.000821278	0.0278653	POLB,HMGA1,POLQ,HMGA2,SMUG1,MPG
GO:0070268	cornification	12	117	0.000727732	0.0279013	KLK13,FURIN,KRT19,KRT7,DSG3,DSG2,KRT74,KAZN,TGM5,RPTN,SPRR2A,FLG
GO:0007565	female pregnancy	10	87	0.0008178	0.0282472	SLC38A3,ITGA5,TGFB3,PGF,IDO1,PRL,PSG5,LEP,FOSL1,BCL2
GO:0016525	negative regulation of angiogenesis	10	86	0.000746461	0.028336	SULF1,PLK2,PRL,TEK,PF4,SARS,FOXC1,COL4A3,CTNNB1,HSPG2
GO:0045471	response to ethanol	11	103	0.000853432	0.0287023	ICAM1,RGS4,POLB,PRL,LEP,TH,HMGCR,ADCYAP1R1,VCAM1,GATA3,ABAT
GO:0007050	cell cycle arrest	13	136	0.000868914	0.0289688	MAP2K6,DDIT3,PLAGL1,PRR11,CAB39L,NOTCH1,SMAD3,CDKN2C,MTBP,DHCR24,CGRRF1,SLC38A9,CUL4A
GO:0007596	blood coagulation	15	171	0.000888336	0.0291101	PLAUR,IFNA5,GATA6,PAPSS2,P2RX1,P2RX2,SERPIND1,GATA3,HPS4,LMAN1,SERPINA1,SERPINE2,P2RX7,JAK2,F2RL2
GO:0001503	ossification	9	73	0.000887317	0.0293274	EXT1,IGSF10,BMP8B,GPM6B,COL5A2,CLEC11A,ECM1,FZD9,BCL2
GO:0030514	negative regulation of BMP signaling pathway	7	46	0.000933165	0.0303199	NOG,DKK1,SMURF2,GREM1,HIPK2,NOTCH1,HFE2
GO:0030336	negative regulation of cell migration	11	105	0.00100191	0.0322799	DUSP10,NOG,SULF1,PODN,ARAP3,ACVRL1,JAG1,ENG,PTPRK,BCL2,SLIT2
GO:0033624	negative regulation of integrin activation	2	2	0.00118489	0.0326826	PTGER4,KIF14
GO:0072182	regulation of nephron tubule epithelial cell differentiation	2	2	0.00118489	0.0326826	GATA3,CTNNB1
GO:0021873	forebrain neuroblast division	2	2	0.00118489	0.0326826	ASPM,LEF1
GO:0090402	oncogene-induced cell senescence	2	2	0.00118489	0.0326826	HMGA1,HMGA2
GO:1905065	positive regulation of vascular smooth muscle cell differentiation	2	2	0.00118489	0.0326826	KIT,ENG
GO:0009223	pyrimidine deoxyribonucleotide catabolic process	2	2	0.00118489	0.0326826	NT5C,NT5M
GO:1904338	regulation of dopaminergic neuron differentiation	2	2	0.00118489	0.0326826	DKK1,TIAM1
GO:0062043	positive regulation of cardiac epithelial to mesenchymal transition	2	2	0.00118489	0.0326826	JAG1,NOTCH1
GO:0006664	glycolipid metabolic process	2	2	0.00118489	0.0326826	ST6GALNAC4,ST3GAL6
GO:0014846	esophagus smooth muscle contraction	2	2	0.00118489	0.0326826	SULF1,SULF2
GO:0015817	histidine transport	2	2	0.00118489	0.0326826	SLC38A3,SLC15A4
GO:0010001	glial cell differentiation	4	14	0.00106192	0.0331009	GAP43,RELN,PHOX2B,DNER
GO:0070848	response to growth factor	4	14	0.00106192	0.0331009	ANXA3,MEIS2,LUM,GATA6
GO:0003184	pulmonary valve morphogenesis	4	14	0.00106192	0.0331009	HEY2,JAG1,NOTCH1,SLIT2
GO:0006909	phagocytosis	7	48	0.00120944	0.0331213	MERTK,P2RY6,MET,MESDC2,ANXA3,AXL,LEP
GO:0051902	negative regulation of mitochondrial depolarization	3	7	0.00128478	0.0332828	IFI6,FZD9,BCL2
GO:0097151	positive regulation of inhibitory postsynaptic potential	3	7	0.00128478	0.0332828	NLGN2,RIMS1,ABAT
GO:1904798	positive regulation of core promoter binding	3	7	0.00128478	0.0332828	FOXC1,GTF2B,CTNNB1
GO:0001945	lymph vessel development	3	7	0.00128478	0.0332828	HEG1,TMEM204,FOXC1
GO:0003209	cardiac atrium morphogenesis	3	7	0.00128478	0.0332828	HEG1,NOTCH1,ENG
GO:0070233	negative regulation of T cell apoptotic process	3	7	0.00128478	0.0332828	IDO1,IL7R,PIP
GO:0040036	regulation of fibroblast growth factor receptor signaling pathway	3	7	0.00128478	0.0332828	SULF1,FAM20C,HHIP
GO:0030168	platelet activation	11	106	0.00108378	0.0335097	DGKD,MERTK,ITPR3,PDPN,PRKCE,P2RX1,AXL,PTPN6,PF4,GNA13,F2RL2
GO:0051607	defense response to virus	16	192	0.00105469	0.0336973	TMEM173,IFNK,SAMHD1,IFNA5,IFI44L,NLRP9,IFI6,MAP3K14,ADAR,ELMOD2,PRF1,OAS2,PMAIP1,PARP9,SERINC5,BCL2
GO:0044267	cellular protein metabolic process	16	196	0.00130959	0.0336976	ADAM10,LAMC1,FURIN,PARK2,SNCA,FAM20C,PRL,GATA6,SERPIND1,IGFBP6,VGF,SERPINA1,UBB,SDC2,MMP2,HSPG2
GO:0032355	response to estradiol	10	92	0.0012636	0.0343593	GPI,TACR3,PRL,LEP,ARNT2,TH,PDGFRB,ADCYAP1R1,WFDC1,CTNNB1
GO:0001666	response to hypoxia	15	175	0.00112384	0.0344703	TGFB3,PGF,EGR1,VEGFC,TEK,ACVRL1,SMAD3,P2RX2,LEP,ARNT2,TH,VCAM1,HK2,ABAT,MMP2
GO:0051301	cell division	24	349	0.00114263	0.0347686	CHFR,CDCA2,KIF2B,SPAG5,BUB1,PARD6B,CCNB1,TRIOBP,HMCN1,SPC24,STAG2,CCNB2,FAM64A,FAM83D,PRKCE,BIRC5,NDC80,CDCA8,HMGA2,CCNF,NR3C1,ANAPC16,KIF14,CDC20
GO:0014898	cardiac muscle hypertrophy in response to stress	4	15	0.00140879	0.034847	CAMTA2,GATA6,HEY2,MEF2C
GO:0050773	regulation of dendrite development	4	15	0.00140879	0.034847	CAMK1D,SEZ6,KNDC1,CDC20
GO:0035589	G protein-coupled purinergic nucleotide receptor signaling pathway	4	15	0.00140879	0.034847	P2RY6,P2RY2,PTAFR,P2RY13
GO:0045618	positive regulation of keratinocyte differentiation	4	15	0.00140879	0.034847	TRIM16,NOTCH1,MED1,FOXC1
GO:0003180	aortic valve morphogenesis	5	25	0.0014357	0.0350604	SLIT3,JAG1,NOTCH1,GATA3,SLIT2
GO:0001958	endochondral ossification	5	25	0.0014357	0.0350604	TEK,FOXC1,FGF18,MMP16,MEF2C
GO:0090263	positive regulation of canonical Wnt signaling pathway	10	93	0.00137296	0.0350928	TBL1X,ASPM,SMURF2,USP8,SULF2,SOX4,FZD9,SMAD3,RSPO3,LGR6
GO:0060045	positive regulation of cardiac muscle cell proliferation	5	24	0.00118178	0.0353981	CCNB1,GATA6,HEY2,NOTCH1,MEF2C
GO:0034394	protein localization to cell surface	5	24	0.00118178	0.0353981	MESDC2,ANGPT1,PIGK,PTPRK,CTNNB1
GO:0051216	cartilage development	8	63	0.00139546	0.0354318	BMP8B,NOG,SULF1,LUM,ITGB8,CD44,SULF2,CHI3L1
GO:0001541	ovarian follicle development	6	37	0.00153355	0.0372129	ICAM1,KIT,BCL2L1,FOXC1,VGF,BCL2
GO:0006024	glycosaminoglycan biosynthetic process	6	38	0.0017687	0.042649	EXT1,XYLT2,GALNT5,PDGFRB,SDC2,HSPG2
GO:0007158	neuron cell-cell adhesion	4	16	0.00182748	0.0432503	NRXN2,ASTN1,NLGN2,NLGN4Y
GO:0031103	axon regeneration	4	16	0.00182748	0.0432503	GAP43,FOLR1,BCL2,JAK2
GO:0032516	positive regulation of phosphoprotein phosphatase activity	4	16	0.00182748	0.0432503	PPP1R15B,PDGFRB,CALM3,JAK2
GO:0009617	response to bacterium	10	97	0.00188996	0.0436511	FAM46A,CCDC80,MLH1,HMCN1,CA5B,BAIAP2,GZMA,HERC6,OAS2,PYGL
GO:0007568	aging	14	166	0.00188582	0.0438196	CARM1,TGFB3,POLB,DNMBP,TACR3,SNCA,EIF2S1,KRTAP4-7,PDE4D,HMGCR,PDGFRB,VCAM1,IRAK1,ABAT
GO:0001889	liver development	9	81	0.00186832	0.0439457	MET,HNF1A,GATA6,CEBPG,NOTCH1,SMAD3,MED1,MAN2A1,ASNS
GO:0008360	regulation of cell shape	13	148	0.00188152	0.0439863	CDC42EP2,ICAM1,KIT,TBCCD1,PDPN,ARAP3,ALDOA,ARHGAP18,BAIAP2,DIAPH1,CCL13,GNA13,EPB41L3
GO:0001955	blood vessel maturation	3	8	0.00200306	0.0443916	DDIT3,ACVRL1,MMP2
GO:0060732	positive regulation of inositol phosphate biosynthetic process	3	8	0.00200306	0.0443916	SNCA,ADCYAP1R1,PTAFR
GO:0007260	tyrosine phosphorylation of STAT protein	3	8	0.00200306	0.0443916	PTK6,LEP,JAK2
GO:0035590	purinergic nucleotide receptor signaling pathway	3	8	0.00200306	0.0443916	P2RX1,P2RX2,P2RX7
GO:0051983	regulation of chromosome segregation	3	8	0.00200306	0.0443916	KIF2B,BUB1,MKI67
GO:0035912	dorsal aorta morphogenesis	3	8	0.00200306	0.0443916	HEY2,ACVRL1,ENG
GO:0015884	folic acid transport	3	8	0.00200306	0.0443916	PDPN,FOLR1,FOLR3
GO:0060348	bone development	6	39	0.00203019	0.0444786	SULF1,PAPSS2,SULF2,PTGER4,ENG,PRPSAP2
GO:0007088	regulation of mitotic nuclear division	6	39	0.00203019	0.0444786	CCNB1,MKI67,CUL9,CCNB2,PKMYT1,CCNF
GO:0043154	negative regulation of cysteine-type endopeptidase activity involved in apoptotic process	8	67	0.00208332	0.0451269	GPI,SNCA,MDM2,IFI6,CD44,HERPUD1,DHCR24,LEF1
GO:0070374	positive regulation of ERK1 and ERK2 cascade	16	205	0.00207755	0.0452576	ICAM1,KIT,P2RY6,ANGPT1,CCR1,NRP1,CD44,PDGFD,CCL13,TEK,NOTCH1,HMGCR,THPO,PDGFRB,FGF18,CHI3L1
GO:2000310	regulation of NMDA receptor activity	4	17	0.0023251	0.0489803	RELN,DAPK1,ANXA3,MEF2C
GO:0030833	regulation of actin filament polymerization	4	17	0.0023251	0.0489803	ARHGAP28,ARHGAP18,ARHGAP40,PAK3
GO:0014911	positive regulation of smooth muscle cell migration	4	17	0.0023251	0.0489803	P2RY6,NRP1,PDGFRB,BCL2
GO:0043923	positive regulation by host of viral transcription	4	17	0.0023251	0.0489803	TAF11,NUCKS1,GTF2B,LEF1
GO:0006796	phosphate-containing compound metabolic process	4	17	0.0023251	0.0489803	PTPRD,IMPA2,PTPRB,SLC20A1
