# Supplementary material for: Comparative transcriptome analysis identifies CARM1 and DNMT3A as genes associated with osteoporosis
Source: Sci Rep. 2020 Oct 1;10:16298. doi: 10.1038/s41598-020-72870-2 (PMC7530982; doi:10.1038/s41598-020-72870-2)
Supplement: Supplementary file 5 — Supplementary Information 5. [file 41598_2020_72870_MOESM5_ESM.xlsx]

## Sheet: Hoja1
Supplemental Table S4. PANTHER analysis of differentially expressed genes.
	Category name (Accession)	Number of genes	Percent of gene hit against total genes	Percent of gene hit against total Pathway hits
1	Axon guidance mediated by netrin (P00009)	2	0.2	0.5
2	Axon guidance mediated by Slit/Robo (P00008)	3	0.2	0.7
3	Axon guidance mediated by semaphorins (P00007)	3	0.2	0.7
4	Apoptosis signaling pathway (P00006)	8	0.6	1.8
5	Pyridoxal-5-phosphate biosynthesis (P02759)	1	0.1	0.2
6	Gonadotropin-releasing hormone receptor pathway (P06664)	17	1.3	3.8
7	Angiogenesis (P00005)	14	1.1	3.2
8	Alzheimer disease-presenilin pathway (P00004)	9	0.7	2.0
9	O-antigen biosynthesis (P02757)	1	0.1	0.2
10	Alzheimer disease-amyloid secretase pathway (P00003)	6	0.5	1.4
11	N-acetylglucosamine metabolism (P02756)	1	0.1	0.2
12	Alpha adrenergic receptor signaling pathway (P00002)	2	0.2	0.5
13	Adrenaline and noradrenaline biosynthesis (P00001)	2	0.2	0.5
14	CCKR signaling map (P06959)	13	1.0	2.9
15	Ubiquitin proteasome pathway (P00060)	2	0.2	0.5
16	p53 pathway (P00059)	7	0.5	1.6
17	mRNA splicing (P00058)	1	0.1	0.2
18	Wnt signaling pathway (P00057)	17	1.3	3.8
19	Heme biosynthesis (P02746)	2	0.2	0.5
20	VEGF signaling pathway (P00056)	3	0.2	0.7
21	Glutamine glutamate conversion (P02745)	1	0.1	0.2
22	Transcription regulation by bZIP transcription factor (P00055)	2	0.2	0.5
23	Fructose galactose metabolism (P02744)	3	0.2	0.7
24	Toll receptor signaling pathway (P00054)	3	0.2	0.7
25	T cell activation (P00053)	4	0.3	0.9
26	TGF-beta signaling pathway (P00052)	9	0.7	2.0
27	Plasminogen activating cascade (P00050)	1	0.1	0.2
28	De novo pyrimidine deoxyribonucleotide biosynthesis (P02739)	2	0.2	0.5
29	Parkinson disease (P00049)	4	0.3	0.9
30	De novo purine biosynthesis (P02738)	3	0.2	0.7
31	PI3 kinase pathway (P00048)	3	0.2	0.7
32	PDGF signaling pathway (P00047)	7	0.5	1.6
33	Oxidative stress response (P00046)	7	0.5	1.6
34	Notch signaling pathway (P00045)	4	0.3	0.9
35	Nicotinic acetylcholine receptor signaling pathway (P00044)	2	0.2	0.5
36	Muscarinic acetylcholine receptor 2 and 4 signaling pathway (P00043)	3	0.2	0.7
37	Muscarinic acetylcholine receptor 1 and 3 signaling pathway (P00042)	5	0.4	1.1
38	Metabotropic glutamate receptor group I pathway (P00041)	1	0.1	0.2
39	Asparagine and aspartate biosynthesis (P02730)	1	0.1	0.2
40	Metabotropic glutamate receptor group II pathway (P00040)	3	0.2	0.7
41	Synaptic vesicle trafficking (P05734)	3	0.2	0.7
42	GABA-B receptor II signaling (P05731)	2	0.2	0.5
43	Endogenous cannabinoid signaling (P05730)	1	0.1	0.2
44	Metabotropic glutamate receptor group III pathway (P00039)	4	0.3	0.9
45	Androgen/estrogene/progesterone biosynthesis (P02727)	2	0.2	0.5
46	JAK/STAT signaling pathway (P00038)	1	0.1	0.2
47	Aminobutyrate degradation (P02726)	1	0.1	0.2
48	Ionotropic glutamate receptor pathway (P00037)	5	0.4	1.1
49	Interleukin signaling pathway (P00036)	4	0.3	0.9
50	Interferon-gamma signaling pathway (P00035)	5	0.4	1.1
51	Integrin signalling pathway (P00034)	18	1.4	4.1
52	Vitamin B6 metabolism (P02787)	1	0.1	0.2
53	Insulin/IGF pathway-protein kinase B signaling cascade (P00033)	2	0.2	0.5
54	Insulin/IGF pathway-mitogen activated protein kinase kinase/MAP kinase cascade (P00032)	2	0.2	0.5
55	p53 pathway feedback loops 2 (P04398)	2	0.2	0.5
56	Inflammation mediated by chemokine and cytokine signaling pathway (P00031)	26	2.0	5.9
57	p53 pathway by glucose deprivation (P04397)	1	0.1	0.2
58	Vasopressin synthesis (P04395)	1	0.1	0.2
59	Thyrotropin-releasing hormone receptor signaling pathway (P04394)	4	0.3	0.9
60	Ras Pathway (P04393)	5	0.4	1.1
61	P53 pathway feedback loops 1 (P04392)	1	0.1	0.2
62	Oxytocin receptor mediated signaling pathway (P04391)	4	0.3	0.9
63	Huntington disease (P00029)	9	0.7	2.0
64	Heterotrimeric G-protein signaling pathway-rod outer segment phototransduction (P00028)	4	0.3	0.9
65	Heterotrimeric G-protein signaling pathway-Gq alpha and Go alpha mediated pathway (P00027)	10	0.8	2.3
66	p38 MAPK pathway (P05918)	5	0.4	1.1
67	Heterotrimeric G-protein signaling pathway-Gi alpha and Gs alpha mediated pathway (P00026)	10	0.8	2.3
68	Opioid proopiomelanocortin pathway (P05917)	2	0.2	0.5
69	Hedgehog signaling pathway (P00025)	1	0.1	0.2
70	Sulfate assimilation (P02778)	1	0.1	0.2
71	Opioid prodynorphin pathway (P05916)	2	0.2	0.5
72	Glycolysis (P00024)	5	0.4	1.1
73	Opioid proenkephalin pathway (P05915)	2	0.2	0.5
74	General transcription regulation (P00023)	2	0.2	0.5
75	Serine glycine biosynthesis (P02776)	1	0.1	0.2
76	General transcription by RNA polymerase I (P00022)	1	0.1	0.2
77	Nicotine pharmacodynamics pathway (P06587)	1	0.1	0.2
78	Salvage pyrimidine ribonucleotides (P02775)	1	0.1	0.2
79	Enkephalin release (P05913)	2	0.2	0.5
80	FGF signaling pathway (P00021)	10	0.8	2.3
81	Dopamine receptor mediated signaling pathway (P05912)	5	0.4	1.1
82	FAS signaling pathway (P00020)	5	0.4	1.1
83	Angiotensin II-stimulated signaling through G proteins and beta-arrestin (P05911)	3	0.2	0.7
84	Histamine H2 receptor mediated signaling pathway (P04386)	2	0.2	0.5
85	Pyruvate metabolism (P02772)	2	0.2	0.5
86	Histamine H1 receptor mediated signaling pathway (P04385)	4	0.3	0.9
87	Pyrimidine Metabolism (P02771)	2	0.2	0.5
88	Gamma-aminobutyric acid synthesis (P04384)	1	0.1	0.2
89	Cortocotropin releasing factor receptor signaling pathway (P04380)	2	0.2	0.5
90	Endothelin signaling pathway (P00019)	7	0.5	1.6
91	EGF receptor signaling pathway (P00018)	7	0.5	1.6
92	DNA replication (P00017)	1	0.1	0.2
93	Cytoskeletal regulation by Rho GTPase (P00016)	7	0.5	1.6
94	Purine metabolism (P02769)	1	0.1	0.2
95	Proline biosynthesis (P02768)	1	0.1	0.2
96	Cholesterol biosynthesis (P00014)	1	0.1	0.2
97	Cell cycle (P00013)	1	0.1	0.2
98	Phenylethylamine degradation (P02766)	1	0.1	0.2
99	Cadherin signaling pathway (P00012)	11	0.9	2.5
100	Beta3 adrenergic receptor signaling pathway (P04379)	2	0.2	0.5
101	Blood coagulation (P00011)	5	0.4	1.1
102	Beta2 adrenergic receptor signaling pathway (P04378)	3	0.2	0.7
103	B cell activation (P00010)	6	0.5	1.4
104	Beta1 adrenergic receptor signaling pathway (P04377)	3	0.2	0.7
105	5HT4 type receptor mediated signaling pathway (P04376)	2	0.2	0.5
106	Pentose phosphate pathway (P02762)	3	0.2	0.7
107	5HT3 type receptor mediated signaling pathway (P04375)	1	0.1	0.2
108	5HT2 type receptor mediated signaling pathway (P04374)	4	0.3	0.9
109	5HT1 type receptor mediated signaling pathway (P04373)	3	0.2	0.7
